# Supplementary material for: Bis(tetra­butyl­ammonium) tetra­chlorido­manganate(II) di­chloro­methane disolvate
Source: IUCrdata. 2023 Jul 14;8(Pt 7):x230610. doi: 10.1107/S2414314623006107 (PMC10626607; doi:10.1107/S2414314623006107)
Supplement: Supplementary file 1 [file x-08-x230610-sup1.cif]

##############################################################################
#                                                                            #
# This CIF contains the data for a data article accepted for                 #
# publication in IUCrData. It conforms to the requirements of                #
# Notes for Authors for IUCrData, and has been                               #
# peer reviewed under the auspices of IUCrData.                              #
#                                                                            #
# Full details of the Crystallographic Information File format               #
# are given in the paper "The Crystallographic Information File (CIF):       #
# a New Standard Archive File for Crystallography" by S. R. Hall, F. H.      #
# Allen and I. D. Brown [Acta Cryst. (1991), A47, 655-685].                  #
#                                                                            #
# The current version of the core CIF dictionary is obtainable from          #
# ftp://ftp.iucr.org/pub/cif_core.dic.                                       #
#                                                                            #
# Software is freely available for graphical display of the structure(s)     #
# in this CIF. For information consult the CIF software page                 #
# http://www.iucr.org/resources/cif/software.                                #
#                                                                            #
# This file may be used for bona fide research purposes within the           #
# scientific community so long as proper attribution is given to the data    # 
# article from which it was obtained.                                        #
#                                                                            #
##############################################################################
data_I
_audit_creation_method
;
Olex2 1.3-ac4
(compiled 2020.11.27 svn.r5f609507 for Rigaku Oxford Diffraction, GUI svn.r6214)
;
_journal_date_recd_electronic     2023-05-25
_journal_date_accepted     2023-07-10
_journal_name_full     'IUCrData'
_journal_year     2023
_journal_volume     8
_journal_issue      7
_journal_page_first     0
_journal_page_last     0
_journal_paper_category     HM
_journal_paper_doi     10.1107/S2414314623006107
_journal_coeditor_code     WM4191
_publ_contact_author_name     'Michael T. Hay'
_publ_contact_author_address
;
Penn State Beaver, 100 University Drive, Monaca, PA 15061, USA
;
_publ_contact_author_email     'mth7@psu.edu'
_publ_contact_author_fax     ' 724-773-3578'
_publ_contact_author_phone     '724-773-3876'
_publ_section_title
;
Bis(tetrabutylammonium) tetrachloridomanganate(II) dichloromethane disolvate
;
_publ_section_title_footnote     .
loop_
    _publ_author_name
    _publ_author_footnote
    _publ_author_address
    'Hay, Michael T.' .
;
Penn State Beaver, 100 University Drive, Monaca, PA 15061, USA
;
    'Yennawar, Hemant P.' .
;
The Pennsylvania State University, Dept.
Biochemistry and Molecular Biology, University Park, PA 16802, USA
;
_publ_section_synopsis
;
The ionic title compound consists of a 2:1 ratio of the tetrabutylammonium
cation (1+) and the tetrachloridomanganate(II) anion (2--). The structure
reported contains two dichloromethane solvent molecules co-crystallized per
anion.
;
_chemical_name_systematic
;
Bis(tetrabutylammonium) tetrachloridomanganate(II) dichloromethane disolvate
;
_chemical_name_common     ?
_chemical_formula_moiety     '2(C16 H36 N +), Mn Cl4 2-, 2(C H2 Cl2)'
_chemical_formula_sum     'C34 H76 Cl8 Mn N2'
_chemical_formula_iupac     '(C16 H36 N)2 [Mn Cl4], 2C H2 Cl2'
_chemical_formula_weight     851.50
_chemical_melting_point     ?
_chemical_absolute_configuration     ?
_space_group_crystal_system     tetragonal
_space_group_name_H-M_alt     'I -4 2 d'
_space_group_name_Hall     'I -4 2bw'
loop_
    _space_group_symop_operation_xyz
    'x, y, z'
    '-x, -y, z'
    'y, -x, -z'
    '-y, x, -z'
    '-x+1/2, y, -z+3/4'
    'x+1/2, -y, -z+3/4'
    '-y+1/2, -x, z+3/4'
    'y+1/2, x, z+3/4'
    'x+1/2, y+1/2, z+1/2'
    '-x+1/2, -y+1/2, z+1/2'
    'y+1/2, -x+1/2, -z+1/2'
    '-y+1/2, x+1/2, -z+1/2'
    '-x+1, y+1/2, -z+5/4'
    'x+1, -y+1/2, -z+5/4'
    '-y+1, -x+1/2, z+5/4'
    'y+1, x+1/2, z+5/4'
_cell_length_a     14.0775(3)
_cell_length_b     14.0775(3)
_cell_length_c     24.3492(8)
_cell_angle_alpha     90
_cell_angle_beta     90
_cell_angle_gamma     90
_cell_volume     4825.4(3)
_cell_formula_units_Z     4
_cell_measurement_reflns_used     3369
_cell_measurement_theta_min     3.6160
_cell_measurement_theta_max     60.7560
_cell_measurement_temperature     173.00(10)
_exptl_crystal_description     plate
_exptl_crystal_colour     'clear yellow'
_exptl_crystal_size_max     0.38
_exptl_crystal_size_mid     0.28
_exptl_crystal_size_min     0.13
_exptl_crystal_density_diffrn     1.172
_exptl_crystal_density_meas     ?
_exptl_crystal_density_method     ?
_exptl_crystal_F_000     1820
loop_
    _exptl_crystal_face_index_h
    _exptl_crystal_face_index_k
    _exptl_crystal_face_index_l
    _exptl_crystal_face_perp_dist
    1 9 -2 0.1373
    9 0 4 0.1841
    1 2 -15 0.0685
    7 -6 -2 0.1691
    -6 6 -5 0.1598
    4 -2 -13 0.0867
    -1 -1 16 0.0553
    1 -1 -16 0.0804
    -7 -6 -1 0.1865
    0 -9 3 0.1292
    0 8 9 0.1148
    0 -8 -8 0.1181
    -7 -1 -9 0.1737
    -8 0 6 0.1419
    0 -1 16 0.0403
_exptl_absorpt_coefficient_mu     6.463
_exptl_absorpt_correction_type     analytical
_exptl_absorpt_process_details
;
(<i>CrysAlisPro</i>; Rigaku OD, 2021)
;
_exptl_absorpt_correction_T_min     0.060
_exptl_absorpt_correction_T_max     0.359
_diffrn_ambient_temperature     173.00(10)
_diffrn_source     'Rotating-anode X-ray tube'
_diffrn_radiation_type     'Cu K\a'
_diffrn_radiation_wavelength     1.54184
_diffrn_radiation_monochromator     mirror
_diffrn_measurement_device_type     'ROD, Synergy Custom system, HyPix-Arc 150'
_diffrn_measurement_device     'four-circle diffractometer'
_diffrn_measurement_method     '\w scans'
_diffrn_detector     'Hybrid Pixel Array Detector'
_diffrn_detector_area_resol_mean     10.0000
loop_
    _diffrn_refln_index_h
    _diffrn_refln_index_k
    _diffrn_refln_index_l
    0 0 2
    0 0 -2
    0 0 2
    0 0 2
    0 0 -2
    0 0 2
    0 0 4
    0 0 -4
    0 0 6
    0 0 -6
    0 0 -8
    0 0 8
    0 0 -10
    0 0 -12
    0 0 -14
    0 0 -16
    0 0 -18
    0 0 -20
    0 0 -20
    0 0 22
    0 0 -22
    0 0 -22
    0 0 26
    0 0 26
    0 0 28
    0 0 28
    1 0 1
    -1 0 -1
    1 0 -1
    1 0 1
    -1 0 -1
    0 -1 1
    0 -1 -1
    -1 0 1
    0 -1 1
    0 -1 1
    0 1 1
    -1 0 -1
    0 1 1
    0 -1 -3
    -1 0 -3
    -1 0 -3
    -1 0 -3
    0 1 -3
    0 1 -3
    0 -1 3
    1 0 -3
    1 0 3
    1 0 -3
    0 1 3
    1 0 3
    1 0 -3
    1 0 3
    0 1 3
    0 1 5
    -1 0 -5
    1 0 -5
    1 0 -5
    0 1 -5
    0 -1 -5
    0 1 5
    1 0 5
    -1 0 -5
    0 -1 -7
    -1 0 -7
    0 1 -7
    1 0 -7
    1 0 -7
    0 1 7
    1 0 7
    1 0 7
    -1 0 -7
    0 1 -9
    1 0 9
    0 1 9
    -1 0 -9
    1 0 -9
    0 -1 -11
    0 1 -11
    1 0 11
    -1 0 -11
    -1 0 -11
    0 -1 -13
    1 0 -13
    0 1 -13
    0 -1 -13
    -1 0 -13
    0 1 -15
    1 0 -15
    0 -1 -15
    0 -1 -15
    -1 0 -15
    0 -1 -17
    -1 0 -17
    1 0 -17
    0 1 -17
    0 1 -17
    1 0 -19
    0 1 -19
    -1 0 -19
    1 0 -19
    -1 0 -19
    -1 0 19
    0 1 -19
    0 -1 -19
    1 0 -21
    0 -1 -21
    0 -1 -21
    0 -1 21
    0 1 -21
    1 0 -21
    -1 0 21
    -1 0 -21
    1 0 -23
    -1 0 23
    0 -1 23
    1 0 23
    0 -1 -23
    0 1 23
    0 1 25
    -1 0 25
    1 0 25
    0 -1 25
    0 1 25
    0 -1 25
    1 0 25
    -1 0 27
    0 -1 27
    -1 0 27
    0 -1 27
    1 0 27
    1 0 27
    0 1 27
    0 1 27
    -1 1 28
    1 -1 26
    1 -1 26
    -1 1 26
    -1 1 26
    1 -1 24
    -1 -1 -22
    1 -1 22
    -1 1 22
    1 1 -22
    1 1 -20
    -1 -1 -20
    1 1 -20
    -1 1 20
    1 1 -18
    -1 -1 -18
    1 1 -16
    -1 -1 -16
    1 1 -16
    -1 -1 -16
    -1 -1 -14
    -1 -1 -14
    1 1 -14
    -1 -1 -12
    1 1 -10
    -1 -1 -8
    1 -1 8
    1 1 -8
    -1 -1 -6
    1 1 -6
    1 -1 6
    -1 -1 -6
    1 -1 4
    -1 -1 -4
    1 -1 4
    1 1 -4
    -1 -1 -4
    -1 -1 -2
    1 1 -2
    1 -1 2
    1 -1 2
    1 -1 2
    -1 1 2
    1 -1 2
    -1 1 0
    1 1 0
    1 -1 0
    -1 -1 0
    -1 -1 0
    -1 1 -2
    1 1 2
    -1 1 -2
    1 -1 -2
    1 1 2
    1 1 2
    -1 -1 2
    -1 1 -2
    1 1 2
    -1 1 -2
    1 1 4
    -1 1 -4
    -1 1 -4
    1 -1 -4
    -1 1 -4
    1 1 4
    -1 1 -6
    -1 1 -6
    1 1 6
    -1 1 -6
    1 -1 -8
    1 1 8
    -1 1 -8
    -1 1 -8
    1 1 8
    1 1 10
    1 -1 -10
    1 1 12
    1 -1 -12
    1 -1 -12
    -1 1 -12
    1 -1 -14
    -1 1 -14
    -1 1 -16
    1 -1 -16
    -1 1 -16
    -1 1 -18
    -1 1 -18
    1 -1 -18
    -1 1 -20
    -1 -1 20
    1 -1 -20
    -1 -1 22
    1 -1 -22
    1 -1 -22
    1 1 24
    -1 -1 26
    1 1 26
    1 1 28
    1 1 28
    -1 -1 28
    0 -2 0
    -2 0 0
    2 0 0
    2 0 0
    0 2 0
    0 2 0
    0 2 2
    2 0 -2
    -2 0 -2
    -2 0 -2
    0 -2 2
    0 -2 -2
    2 0 2
    0 2 2
    0 -2 2
    -2 0 2
    2 0 2
    -2 0 -2
    -2 0 -4
    0 2 4
    2 0 4
    2 0 4
    0 2 4
    2 0 -4
    2 0 4
    0 2 -4
    0 -2 -4
    -2 0 -4
    0 -2 -4
    2 0 6
    0 -2 -6
    0 2 -6
    -2 0 -6
    0 2 -6
    -2 0 -6
    2 0 -6
    0 2 -6
    0 2 8
    0 -2 -8
    0 2 8
    2 0 8
    -2 0 -8
    2 0 -8
    -2 0 -8
    0 2 -8
    0 2 -8
    2 0 10
    0 2 -10
    0 2 -10
    0 -2 -10
    0 -2 -12
    2 0 -12
    -2 0 -12
    -2 0 -12
    -2 0 -14
    -2 0 -14
    0 2 -14
    0 -2 -14
    2 0 14
    2 0 -14
    0 2 -14
    0 2 -16
    0 -2 -16
    -2 0 16
    0 -2 -16
    0 2 -16
    -2 0 -16
    2 0 -16
    0 -2 -18
    -2 0 18
    2 0 -18
    0 2 -18
    2 0 -18
    -2 0 -18
    0 -2 18
    0 -2 -20
    0 -2 20
    2 0 -20
    -2 0 20
    2 0 -20
    -2 0 -20
    0 -2 -22
    2 0 -22
    -2 0 22
    2 0 -22
    0 -2 -22
    0 -2 22
    0 2 24
    2 0 24
    0 2 26
    -2 0 26
    0 2 26
    0 -2 26
    2 0 26
    2 0 26
    0 -2 26
    0 2 28
    -2 0 28
    0 2 28
    2 0 28
    -2 1 29
    -1 2 29
    -2 1 27
    -1 2 27
    1 -2 27
    -1 2 27
    -2 1 27
    2 -1 27
    -1 2 25
    1 -2 25
    -1 2 25
    2 -1 25
    2 -1 25
    -2 1 25
    1 -2 25
    -2 1 23
    2 1 -23
    -1 -2 -23
    2 -1 23
    2 -1 23
    1 -2 23
    -1 2 23
    -2 1 21
    1 2 -21
    -1 2 21
    -1 -2 -21
    1 -2 21
    -2 -1 -21
    2 1 -21
    1 2 -19
    -2 -1 -19
    2 1 -19
    -1 -2 -19
    2 1 -19
    1 2 -17
    2 1 -17
    2 1 -17
    -1 -2 -17
    -1 -2 -17
    1 2 -17
    -2 -1 -17
    1 2 -15
    -1 -2 -15
    2 1 -15
    1 2 -15
    2 1 -15
    -2 -1 -15
    -2 -1 -15
    2 1 -13
    -2 -1 -13
    1 2 -13
    -1 -2 -13
    1 2 -13
    2 -1 11
    -2 -1 -11
    -1 -2 -11
    2 1 -9
    1 2 -9
    2 -1 9
    -2 -1 -9
    1 2 -9
    -2 -1 -7
    -1 -2 -7
    1 2 -7
    -2 -1 -7
    2 -1 7
    2 1 -7
    -2 -1 -7
    2 -1 7
    -1 2 7
    -1 -2 -7
    1 2 -7
    2 -1 5
    -2 -1 -5
    2 -1 5
    -1 -2 -5
    -1 -2 -5
    1 2 -5
    2 1 -5
    2 -1 5
    -2 -1 -5
    2 1 -3
    -1 -2 -3
    -2 -1 -3
    2 -1 3
    2 -1 3
    2 -1 3
    -1 2 3
    -2 1 3
    -2 1 3
    2 1 -3
    1 2 -3
    -2 1 1
    -2 -1 -1
    -1 -2 -1
    -1 2 1
    -2 -1 -1
    -2 -1 -1
    2 1 -1
    -1 2 1
    1 2 -1
    -1 -2 -1
    1 -2 1
    -2 1 -1
    2 -1 -1
    -2 1 -1
    -1 -2 1
    1 2 1
    1 -2 -1
    1 -2 -1
    -2 -1 1
    2 1 1
    1 2 3
    -2 1 -3
    1 2 3
    -1 2 -3
    2 1 3
    -2 1 -3
    -2 1 -3
    -2 -1 3
    2 1 3
    -1 -2 3
    -1 2 -3
    -1 2 -3
    1 2 3
    1 2 3
    1 -2 -3
    2 -1 -3
    2 1 3
    -1 -2 5
    -1 2 -5
    -2 1 -5
    1 -2 -5
    -2 1 -5
    -1 2 -5
    -1 2 -5
    -2 -1 5
    1 2 5
    1 2 5
    2 -1 -5
    2 1 5
    2 -1 -7
    -2 1 -7
    1 2 7
    -1 2 -7
    -2 -1 7
    1 -2 -7
    -1 2 -7
    2 1 7
    2 -1 -7
    -2 1 -7
    -2 1 -7
    -2 1 -9
    -2 1 -9
    2 -1 -9
    1 2 9
    -2 -1 9
    -1 2 -9
    2 1 9
    -1 2 -9
    -2 1 -9
    1 -2 -11
    -2 1 -11
    2 1 11
    2 -1 -11
    -1 2 -11
    -1 2 -11
    -2 -1 13
    2 1 13
    1 2 13
    2 -1 -13
    1 -2 -13
    1 -2 -15
    1 -2 -15
    -2 -1 15
    -2 1 -15
    -1 2 -15
    2 1 15
    -1 2 -15
    2 -1 -15
    -1 -2 15
    -1 2 -17
    2 -1 -17
    -2 1 -17
    -1 -2 17
    1 -2 -17
    -2 -1 19
    2 -1 -19
    1 -2 -19
    -1 -2 19
    1 -2 -21
    1 2 21
    2 1 21
    -2 -1 21
    -1 -2 21
    2 -1 -21
    2 -1 -21
    2 -1 -23
    2 1 23
    2 -1 -23
    -1 -2 23
    -2 -1 23
    1 -2 -23
    1 2 23
    1 -2 -23
    1 2 25
    1 2 25
    -2 -1 25
    2 -1 -25
    -1 -2 25
    2 1 25
    2 1 25
    1 -2 -25
    -2 -1 27
    -1 -2 27
    1 2 27
    2 1 27
    2 1 27
    1 2 27
    2 1 29
    1 2 29
    -2 2 28
    -2 2 26
    2 -2 26
    2 -2 22
    -2 -2 -22
    2 2 -22
    -2 2 22
    -2 -2 -20
    2 2 -20
    -2 -2 -18
    2 2 -18
    -2 -2 -18
    2 2 -16
    -2 -2 -16
    2 2 -16
    2 2 -14
    -2 -2 -14
    2 2 -14
    2 2 -12
    2 2 -12
    -2 -2 -10
    -2 -2 -10
    -2 -2 -8
    2 2 -8
    2 2 -8
    -2 -2 -8
    -2 2 8
    2 -2 8
    2 -2 6
    -2 -2 -6
    -2 2 6
    -2 -2 -6
    2 -2 6
    2 2 -6
    2 -2 4
    2 2 -4
    2 -2 4
    -2 2 4
    -2 -2 -2
    -2 2 2
    -2 -2 -2
    -2 2 2
    2 2 0
    -2 2 0
    -2 -2 0
    2 -2 -2
    -2 2 -2
    -2 2 -2
    -2 2 -2
    2 2 2
    -2 -2 4
    -2 2 -4
    2 2 4
    2 2 4
    2 2 4
    2 -2 -4
    -2 2 -4
    -2 -2 6
    2 2 6
    -2 2 -6
    -2 2 -6
    2 -2 -6
    2 2 6
    -2 2 -8
    -2 -2 8
    -2 2 -8
    -2 2 -8
    -2 2 -10
    -2 2 -10
    2 2 10
    2 -2 -10
    2 -2 -12
    2 2 12
    2 2 12
    2 -2 -12
    -2 2 -12
    -2 2 -12
    -2 -2 14
    2 -2 -14
    2 2 14
    2 2 16
    -2 -2 16
    2 -2 -16
    -2 -2 18
    2 -2 -18
    2 2 20
    -2 -2 20
    2 -2 -20
    2 -2 -22
    -2 -2 22
    2 -2 -22
    2 2 24
    2 2 26
    2 2 26
    -2 -2 28
    2 2 28
    2 2 28
    -3 0 1
    3 0 1
    0 3 -1
    0 -3 1
    0 3 1
    0 3 1
    3 0 -1
    0 -3 1
    -3 0 -1
    0 3 -1
    -3 0 -1
    0 3 1
    0 -3 3
    3 0 3
    -3 0 -3
    -3 0 -3
    3 0 -3
    0 -3 -3
    3 0 3
    0 3 3
    0 3 3
    0 3 3
    0 -3 3
    -3 0 -3
    0 -3 5
    -3 0 5
    3 0 5
    3 0 5
    -3 0 -5
    0 3 5
    0 3 5
    0 -3 -5
    0 3 5
    -3 0 -5
    3 0 -5
    0 -3 -5
    0 -3 -7
    3 0 -7
    0 3 -7
    -3 0 7
    -3 0 -7
    0 3 -7
    0 3 7
    -3 0 -7
    0 3 7
    0 -3 -9
    0 3 9
    -3 0 9
    0 3 9
    -3 0 -9
    3 0 -9
    0 3 -9
    -3 0 -9
    3 0 -11
    0 -3 -11
    -3 0 -11
    0 3 11
    0 3 -11
    3 0 11
    0 -3 -13
    3 0 -13
    -3 0 13
    -3 0 -13
    3 0 13
    0 -3 -15
    -3 0 -15
    3 0 -15
    -3 0 15
    3 0 15
    -3 0 -15
    0 3 -15
    0 -3 15
    -3 0 -17
    0 -3 -17
    0 3 -17
    3 0 -17
    0 -3 17
    3 0 -17
    0 -3 -17
    -3 0 17
    0 -3 19
    0 -3 -19
    3 0 -19
    -3 0 19
    3 0 19
    3 0 -19
    0 -3 -21
    3 0 21
    3 0 -21
    3 0 -21
    -3 0 21
    0 -3 21
    -3 0 23
    0 3 23
    3 0 -23
    0 -3 23
    0 3 23
    3 0 23
    0 -3 -23
    0 -3 -23
    0 -3 25
    0 3 25
    3 0 -25
    3 0 25
    0 -3 -25
    3 0 25
    0 3 25
    3 0 27
    0 3 27
    0 3 27
    3 0 29
    0 3 29
    3 -1 28
    -1 3 28
    -1 3 28
    -3 1 28
    -3 1 26
    -1 3 26
    -1 3 26
    3 -1 26
    1 -3 26
    -1 3 24
    1 -3 24
    -1 -3 -24
    -1 3 22
    1 -3 22
    3 1 -22
    -1 -3 -22
    -3 1 22
    3 1 -20
    3 -1 20
    -1 -3 -20
    -3 1 20
    1 -3 20
    1 3 -18
    -3 -1 -18
    3 1 -18
    -1 -3 -18
    -3 1 18
    3 1 -18
    -1 -3 -18
    1 -3 18
    -3 -1 -16
    -3 1 16
    -3 -1 -16
    3 1 -16
    3 1 -16
    -1 -3 -16
    1 3 -16
    3 1 -14
    3 1 -14
    -3 1 14
    -3 -1 -14
    3 -1 14
    -1 -3 -14
    1 3 -14
    -1 -3 -12
    1 3 -12
    -3 1 12
    3 1 -12
    -3 -1 -12
    3 1 -12
    1 3 -10
    -3 -1 -10
    -1 -3 -10
    3 -1 10
    -3 -1 -8
    -3 -1 -8
    1 3 -8
    -3 1 8
    3 1 -8
    -3 -1 -8
    -1 3 8
    3 -1 8
    1 3 -6
    -3 -1 -6
    -1 -3 -6
    3 1 -6
    -3 1 6
    3 -1 6
    -3 -1 -6
    -1 -3 -6
    -1 3 4
    3 -1 4
    3 -1 4
    3 -1 4
    -1 -3 -4
    -1 3 4
    -3 1 4
    3 1 -4
    1 -3 4
    -3 -1 -2
    3 1 -2
    3 -1 2
    -1 -3 -2
    1 -3 2
    -1 3 2
    -3 -1 -2
    -1 3 2
    1 3 0
    -3 1 0
    -3 1 0
    3 1 0
    -1 3 0
    -1 -3 0
    1 -3 0
    -1 3 0
    -1 3 0
    1 3 2
    1 -3 -2
    3 -1 -2
    3 1 2
    -3 1 -2
    -3 1 -2
    -1 3 -2
    1 3 2
    1 3 2
    -3 1 -2
    1 -3 -2
    -3 1 -2
    -3 1 -4
    -3 1 -4
    1 3 4
    1 -3 -4
    -3 1 -4
    -3 -1 4
    1 3 4
    3 1 4
    -3 1 -4
    3 1 4
    -1 -3 4
    3 -1 -4
    1 3 4
    -1 3 -4
    1 3 4
    -3 -1 6
    -1 3 -6
    -3 1 -6
    3 1 6
    -3 1 -6
    1 3 6
    3 1 6
    -1 -3 6
    3 -1 -6
    1 -3 -6
    -3 -1 8
    -3 1 -8
    -3 1 -8
    -3 1 -8
    3 -1 -8
    -1 -3 8
    1 3 8
    3 1 10
    -3 1 -10
    -3 1 -10
    1 -3 -10
    -3 1 -10
    1 3 10
    -1 3 -10
    3 1 12
    -3 -1 12
    1 -3 -12
    -3 1 -12
    3 1 12
    -1 -3 12
    1 3 12
    3 -1 -12
    -1 3 -12
    -1 -3 14
    1 3 14
    3 1 14
    -3 -1 14
    3 -1 -14
    1 -3 -14
    -1 -3 16
    3 1 16
    1 -3 -16
    3 -1 -16
    1 -3 -16
    -3 -1 16
    3 1 16
    3 1 18
    -3 -1 18
    -1 -3 18
    1 -3 -18
    3 -1 -18
    -3 -1 20
    1 3 20
    3 -1 -20
    -1 -3 20
    1 -3 -20
    3 1 20
    3 -1 -20
    -3 -1 22
    -1 -3 22
    3 -1 -22
    3 -1 -22
    1 -3 -22
    1 3 24
    1 -3 -24
    3 -1 -24
    3 1 24
    1 3 26
    3 -1 -26
    3 1 26
    3 1 26
    1 3 26
    1 3 28
    -3 -1 28
    3 1 28
    1 3 28
    3 -2 27
    -2 3 27
    -2 3 27
    -3 2 27
    3 -2 25
    2 -3 25
    -2 3 25
    -2 3 25
    -3 2 25
    -3 2 23
    -2 3 23
    3 2 -21
    -2 -3 -21
    -2 3 21
    2 -3 21
    -3 -2 -21
    -3 2 21
    -2 -3 -19
    -2 3 19
    2 3 -19
    -3 2 19
    3 -2 19
    -2 -3 -19
    3 2 -19
    -3 -2 -19
    2 -3 19
    3 2 -17
    -2 -3 -17
    -3 -2 -17
    -3 -2 -17
    2 3 -17
    -2 -3 -15
    -3 -2 -15
    2 3 -15
    -3 2 15
    3 2 -15
    3 2 -13
    -2 -3 -13
    -3 -2 -13
    3 2 -13
    2 3 -13
    3 2 -11
    3 2 -11
    -3 -2 -11
    -3 -2 -11
    2 3 -11
    -2 -3 -11
    3 -2 11
    3 -2 9
    -2 -3 -9
    -3 -2 -9
    2 3 -9
    -3 -2 -7
    -3 -2 -7
    3 -2 7
    -2 3 7
    3 2 -7
    2 3 -7
    -2 -3 -7
    -3 2 5
    3 -2 5
    3 2 -5
    3 -2 5
    -3 2 5
    -3 -2 -5
    2 -3 5
    -2 -3 -5
    2 -3 5
    3 -2 5
    3 -2 3
    3 -2 3
    3 2 -3
    -2 3 3
    -3 2 3
    -2 -3 -1
    -3 -2 -1
    -3 2 1
    -2 3 1
    3 2 -1
    3 -2 1
    2 3 -1
    2 3 1
    3 2 1
    -2 3 -1
    -3 2 -1
    2 -3 -1
    -2 3 -1
    3 -2 -1
    -2 3 -3
    -3 2 -3
    3 2 3
    2 3 3
    3 -2 -3
    -3 2 -3
    2 -3 -3
    2 3 3
    2 3 3
    -2 3 -3
    -2 3 -3
    3 2 3
    3 2 5
    3 -2 -5
    2 -3 -5
    -2 3 -5
    -2 3 -5
    3 2 5
    2 3 5
    2 3 5
    -3 2 -5
    -2 3 -5
    3 -2 -7
    -3 2 -7
    -3 -2 7
    3 -2 -7
    -2 -3 7
    -3 2 -7
    2 -3 -9
    2 3 9
    2 3 9
    3 2 9
    3 -2 -9
    -3 2 -9
    3 2 9
    3 2 11
    2 3 11
    2 -3 -11
    3 2 11
    3 2 11
    3 -2 -11
    -3 -2 11
    2 3 11
    -3 2 -11
    -2 -3 11
    -2 -3 13
    2 3 13
    3 2 13
    3 2 13
    2 3 13
    2 -3 -13
    3 -2 -13
    -3 -2 13
    3 2 13
    2 3 15
    3 2 15
    2 -3 -15
    2 -3 -15
    3 2 15
    2 3 15
    -2 -3 15
    3 -2 -15
    -3 -2 15
    3 2 17
    2 -3 -17
    3 -2 -17
    2 3 17
    -2 -3 17
    -3 -2 17
    3 2 17
    3 2 19
    -2 -3 19
    2 -3 -19
    -3 -2 19
    2 3 19
    3 -2 -19
    -3 -2 21
    3 -2 -21
    3 2 21
    2 -3 -21
    2 3 21
    3 -2 -21
    -2 -3 21
    3 -2 -23
    -2 -3 23
    2 3 23
    -3 -2 23
    3 2 23
    2 -3 -23
    2 -3 -25
    3 -2 -25
    2 -3 -25
    2 3 25
    3 2 25
    2 3 27
    -2 -3 27
    2 3 27
    3 2 27
    3 2 27
    2 3 29
    3 2 29
    -3 3 28
    -3 3 26
    -3 3 26
    3 -3 26
    -3 3 24
    3 -3 24
    -3 3 22
    3 -3 22
    -3 -3 -22
    -3 3 20
    -3 -3 -20
    -3 -3 -18
    3 3 -18
    -3 -3 -18
    3 3 -16
    -3 -3 -16
    3 3 -14
    -3 -3 -14
    3 3 -12
    -3 -3 -12
    -3 -3 -10
    -3 -3 -10
    3 3 -10
    3 -3 8
    -3 3 8
    -3 -3 -8
    3 -3 6
    -3 3 6
    3 3 -6
    3 -3 6
    3 -3 6
    -3 3 4
    -3 3 4
    -3 -3 -4
    -3 3 2
    3 -3 0
    3 3 0
    -3 3 0
    -3 3 0
    3 -3 0
    -3 3 -2
    -3 3 -2
    -3 3 -2
    3 -3 -2
    3 3 2
    -3 3 -4
    3 -3 -4
    3 3 4
    -3 3 -4
    -3 3 -4
    -3 3 -6
    3 -3 -6
    3 3 8
    3 3 8
    3 -3 -10
    3 3 10
    3 -3 -12
    3 3 12
    3 3 12
    -3 -3 12
    3 -3 -12
    3 3 12
    3 3 14
    3 3 14
    -3 -3 14
    3 3 14
    3 -3 -14
    3 3 16
    3 -3 -16
    -3 -3 16
    3 3 16
    -3 -3 18
    3 3 18
    3 -3 -18
    3 -3 -20
    3 3 20
    3 -3 -22
    3 -3 -22
    3 -3 -24
    3 -3 -24
    3 3 24
    3 -3 -26
    3 3 26
    3 3 28
    0 4 0
    0 4 0
    4 0 0
    0 -4 0
    0 4 2
    4 0 -2
    4 0 2
    0 -4 2
    -4 0 -2
    0 4 2
    -4 0 -4
    4 0 4
    0 4 4
    4 0 -4
    4 0 4
    -4 0 -4
    0 -4 -4
    0 4 4
    0 4 4
    -4 0 -4
    0 4 4
    4 0 6
    -4 0 6
    -4 0 -6
    4 0 -6
    0 -4 -6
    4 0 6
    0 -4 6
    0 4 6
    0 4 6
    -4 0 -6
    0 4 8
    -4 0 -8
    0 -4 8
    0 -4 -8
    0 4 8
    0 4 -8
    -4 0 8
    -4 0 -8
    -4 0 -8
    0 4 -10
    4 0 -10
    -4 0 10
    0 -4 -10
    4 0 10
    0 4 10
    4 0 10
    0 4 12
    4 0 12
    0 -4 12
    4 0 12
    4 0 12
    0 -4 -12
    -4 0 -12
    -4 0 -12
    4 0 14
    -4 0 14
    0 -4 -14
    4 0 14
    -4 0 -14
    4 0 -14
    0 -4 14
    0 -4 -16
    -4 0 16
    4 0 16
    4 0 16
    0 -4 16
    4 0 -16
    4 0 -16
    4 0 -18
    0 -4 -18
    0 -4 18
    4 0 -18
    4 0 18
    -4 0 18
    0 -4 -18
    4 0 20
    -4 0 20
    0 4 20
    0 -4 20
    0 -4 -20
    4 0 -20
    4 0 22
    0 -4 -22
    0 -4 22
    -4 0 22
    4 0 -22
    0 -4 -24
    0 4 24
    4 0 -24
    0 -4 24
    0 -4 -24
    4 0 26
    0 4 26
    0 4 26
    0 -4 -26
    0 4 28
    0 4 28
    4 0 28
    -4 0 28
    -1 4 27
    -4 1 27
    -1 4 27
    4 -1 27
    -1 4 25
    -1 4 25
    4 -1 25
    -1 -4 -25
    -1 4 23
    1 -4 21
    -1 4 21
    -4 1 21
    4 1 -21
    -1 -4 -21
    1 -4 19
    -1 -4 -19
    4 1 -19
    -4 1 19
    -1 -4 -19
    4 -1 19
    4 1 -17
    1 -4 17
    4 -1 17
    -4 1 17
    -4 -1 -17
    -1 -4 -17
    -4 -1 -15
    -4 -1 -15
    -4 1 15
    -1 -4 -15
    1 -4 15
    4 -1 15
    4 1 -15
    4 1 -15
    4 -1 15
    1 -4 13
    -4 -1 -13
    4 1 -13
    4 1 -13
    -4 -1 -13
    4 -1 13
    -1 -4 -13
    4 -1 13
    -4 1 13
    4 1 -11
    4 1 -11
    4 -1 11
    -4 -1 -11
    -1 -4 -11
    1 -4 9
    -4 -1 -9
    -1 -4 -9
    1 4 -9
    -4 -1 -9
    4 -1 9
    4 -1 7
    -1 -4 -7
    4 1 -7
    -4 1 7
    4 1 -7
    4 -1 7
    -1 4 7
    1 -4 7
    -4 -1 -7
    -4 -1 -7
    -1 4 5
    -4 1 5
    -4 -1 -5
    4 -1 5
    -1 -4 -5
    4 1 -5
    -1 4 5
    -1 4 5
    4 -1 5
    1 -4 5
    4 -1 3
    1 -4 3
    -4 -1 -3
    -1 4 3
    -4 -1 -3
    -1 4 3
    4 -1 3
    -4 -1 -3
    -1 4 3
    -1 4 3
    4 1 -3
    -1 4 1
    -1 -4 -1
    -1 4 1
    4 -1 1
    -1 4 1
    1 4 -1
    -4 -1 -1
    1 4 1
    -4 1 -1
    -1 4 -1
    -1 -4 1
    1 4 1
    1 -4 -1
    1 4 3
    1 -4 -3
    1 4 3
    4 -1 -3
    4 1 3
    -4 1 -3
    1 -4 -3
    1 4 3
    -1 4 -3
    -4 1 -3
    -4 1 -5
    4 -1 -5
    1 4 5
    -4 1 -5
    4 1 5
    4 1 5
    1 -4 -5
    -4 1 -5
    1 4 7
    -1 4 -7
    -4 1 -7
    -1 -4 7
    -4 1 -7
    4 -1 -7
    -4 1 -9
    -1 -4 9
    4 1 9
    4 1 9
    1 4 9
    -4 1 -9
    1 -4 -9
    -1 4 -9
    4 1 11
    4 -1 -11
    4 1 11
    1 4 11
    1 -4 -11
    1 4 11
    -4 -1 11
    -4 1 -11
    -1 -4 11
    1 4 13
    4 1 13
    4 -1 -13
    4 1 13
    1 -4 -13
    -4 -1 13
    4 1 13
    -1 -4 13
    4 -1 -15
    -1 -4 15
    -4 -1 15
    1 -4 -15
    1 4 15
    4 1 15
    4 1 15
    1 4 17
    4 1 17
    1 -4 -17
    -4 -1 17
    -1 -4 17
    4 1 17
    4 -1 -17
    1 -4 -17
    -1 -4 19
    4 1 19
    4 -1 -19
    1 -4 -19
    1 4 19
    4 -1 -19
    -4 -1 19
    -4 -1 21
    1 4 21
    4 -1 -21
    4 1 21
    4 -1 -21
    1 -4 -21
    -1 -4 21
    1 4 23
    4 1 23
    4 -1 -25
    1 -4 -25
    1 4 25
    4 1 25
    1 -4 -25
    1 4 27
    1 4 27
    4 1 27
    1 4 29
    4 1 29
    -2 4 28
    -4 2 28
    4 -2 26
    -2 4 26
    -2 4 26
    -4 2 26
    -2 -4 -24
    -2 4 24
    2 -4 24
    -4 2 24
    -2 4 24
    4 -2 24
    -2 4 22
    -2 -4 -22
    2 -4 22
    -4 2 22
    -4 2 20
    -2 -4 -20
    4 2 -20
    2 -4 20
    -2 -4 -20
    -4 -2 -18
    -4 -2 -18
    4 2 -18
    -2 -4 -18
    -4 2 18
    2 -4 18
    -2 -4 -16
    4 2 -16
    -4 2 16
    2 -4 16
    4 -2 16
    -4 -2 -16
    4 -2 14
    -4 -2 -14
    4 2 -14
    -2 -4 -14
    -2 -4 -12
    4 2 -12
    -2 -4 -10
    4 -2 10
    -2 4 10
    -4 -2 -10
    4 2 -10
    -4 -2 -10
    -4 -2 -10
    4 -2 8
    -2 -4 -8
    4 -2 8
    4 2 -6
    4 -2 6
    2 -4 6
    -2 -4 -6
    -4 -2 -6
    4 -2 6
    -4 2 6
    2 -4 6
    2 -4 6
    -4 -2 -6
    2 -4 4
    -2 -4 -4
    -4 -2 -4
    4 -2 4
    -4 -2 -4
    4 -2 4
    2 -4 4
    4 2 -4
    -2 4 2
    -2 4 2
    -4 -2 -2
    -2 4 2
    -4 2 0
    4 -2 0
    -2 -4 0
    -2 4 0
    4 2 0
    -2 4 0
    -4 -2 0
    -4 2 0
    2 4 0
    2 4 2
    2 4 2
    -4 2 -2
    -2 4 -2
    2 -4 -2
    -4 2 -2
    -2 4 -2
    4 2 2
    -2 4 -2
    -4 2 -2
    4 -2 -2
    -2 4 -4
    4 -2 -4
    -4 2 -4
    2 -4 -4
    -2 4 -4
    2 4 4
    -4 2 -6
    -2 4 -6
    4 -2 -6
    2 4 6
    2 -4 -6
    -2 -4 8
    2 4 8
    4 2 8
    -2 4 -8
    2 -4 -8
    4 2 8
    2 4 8
    2 4 10
    4 2 10
    4 -2 -10
    -4 2 -10
    2 -4 -10
    -4 -2 10
    2 4 10
    4 2 10
    -2 -4 10
    2 4 10
    4 2 12
    2 -4 -12
    2 4 12
    2 4 12
    -4 -2 12
    4 2 12
    -2 -4 12
    2 4 12
    4 -2 -12
    2 4 14
    4 2 14
    4 2 14
    -2 -4 14
    -4 -2 14
    4 2 14
    2 4 14
    4 -2 -14
    2 -4 -14
    4 -2 -16
    2 -4 -16
    -2 -4 16
    4 2 16
    -4 -2 16
    2 -4 -16
    2 4 16
    2 4 16
    4 2 16
    4 2 18
    4 -2 -18
    2 -4 -18
    -2 -4 18
    4 2 18
    -4 -2 18
    2 4 18
    4 -2 -20
    2 -4 -20
    4 -2 -20
    4 2 20
    -4 -2 20
    -2 -4 20
    2 4 20
    4 2 22
    2 -4 -22
    2 4 22
    4 -2 -22
    4 -2 -22
    2 -4 -24
    4 2 24
    2 4 24
    4 -2 -24
    2 -4 -24
    4 2 26
    2 4 26
    2 4 26
    2 -4 -26
    2 -4 -26
    4 2 26
    4 -2 -26
    2 4 28
    -4 -2 28
    4 2 28
    2 4 28
    -3 4 27
    -4 3 27
    -3 4 25
    -4 3 25
    -3 4 25
    4 -3 25
    3 -4 23
    -3 -4 -23
    4 -3 23
    -3 4 23
    -3 4 21
    4 -3 21
    3 -4 21
    -4 3 21
    -3 -4 -21
    -3 4 19
    -3 -4 -19
    -4 -3 -19
    -4 3 19
    -4 -3 -19
    3 -4 19
    -3 -4 -19
    -3 -4 -17
    4 3 -17
    -4 -3 -17
    -4 3 17
    -3 -4 -15
    -4 -3 -15
    4 3 -15
    4 3 -13
    -4 -3 -13
    -3 -4 -13
    -4 -3 -11
    -3 -4 -11
    -4 -3 -9
    4 -3 9
    4 3 -9
    -3 -4 -9
    4 -3 9
    -4 -3 -9
    -3 -4 -9
    -3 4 9
    -3 4 7
    4 -3 7
    4 -3 7
    -4 -3 -7
    -3 -4 -7
    -4 3 7
    -3 4 5
    -4 3 5
    -3 4 5
    -4 -3 -5
    -3 -4 -5
    -4 -3 -3
    -4 -3 -3
    4 -3 3
    -3 4 3
    -3 -4 -3
    -3 4 3
    -4 3 3
    3 -4 1
    -4 -3 -1
    -3 -4 -1
    -3 4 1
    -3 4 -1
    -4 3 -1
    3 -4 -1
    -4 -3 1
    4 -3 -1
    -3 4 -1
    -4 3 -1
    -4 3 -3
    4 -3 -3
    3 -4 -3
    -3 4 -3
    -3 4 -3
    -4 3 -3
    -3 4 -3
    -3 4 -5
    -3 4 -5
    4 -3 -5
    -4 3 -5
    3 4 5
    3 -4 -5
    4 -3 -5
    4 3 5
    -4 3 -5
    3 4 7
    4 3 7
    4 3 7
    3 4 7
    4 -3 -7
    3 4 9
    3 4 9
    3 -4 -9
    -4 3 -9
    4 3 9
    4 -3 -9
    4 3 9
    3 4 11
    4 -3 -11
    4 3 11
    -3 -4 11
    3 -4 -11
    4 3 11
    -4 -3 11
    3 4 11
    3 -4 -13
    3 4 13
    3 4 13
    4 3 13
    4 3 13
    4 3 13
    -4 -3 13
    3 -4 -13
    4 -3 -13
    3 4 13
    -3 -4 13
    -3 -4 15
    4 -3 -15
    4 3 15
    3 4 15
    4 3 15
    -4 -3 15
    4 3 15
    3 -4 -15
    3 4 15
    -3 -4 17
    4 3 17
    3 4 17
    -4 -3 17
    4 3 17
    3 4 17
    4 -3 -17
    3 -4 -17
    3 4 19
    4 -3 -19
    3 -4 -19
    4 3 19
    4 -3 -21
    4 -3 -21
    3 -4 -21
    4 3 23
    3 4 23
    3 -4 -25
    4 -3 -25
    3 -4 -25
    4 3 25
    3 4 25
    4 3 27
    4 -3 -27
    4 3 27
    3 4 27
    3 4 27
    4 3 29
    3 4 29
    -4 4 26
    -4 4 24
    -4 4 24
    -4 4 20
    -4 -4 -20
    -4 -4 -20
    4 -4 20
    -4 -4 -18
    -4 4 18
    -4 -4 -16
    -4 4 16
    -4 4 14
    -4 -4 -14
    -4 4 12
    -4 -4 -12
    -4 -4 -10
    -4 -4 -10
    -4 -4 -8
    -4 4 8
    -4 -4 -8
    -4 4 6
    -4 4 6
    -4 4 6
    -4 -4 -6
    -4 4 4
    -4 -4 -4
    -4 4 2
    -4 4 2
    -4 -4 -2
    -4 4 0
    4 -4 0
    -4 4 0
    -4 4 0
    -4 4 0
    4 4 0
    -4 -4 0
    -4 4 -2
    -4 4 -2
    4 4 2
    4 -4 -2
    -4 4 -2
    -4 4 -4
    4 -4 -4
    -4 4 -4
    4 4 6
    4 4 6
    -4 4 -8
    4 4 8
    4 -4 -8
    4 4 10
    4 -4 -10
    4 -4 -10
    4 4 10
    4 4 12
    4 4 12
    4 -4 -12
    4 4 14
    4 4 14
    4 -4 -14
    4 4 14
    4 4 16
    4 4 16
    4 -4 -16
    4 4 18
    4 -4 -18
    4 4 18
    4 -4 -20
    4 4 20
    4 4 22
    4 -4 -24
    4 -4 -24
    4 4 24
    4 -4 -26
    4 4 26
    4 4 28
    -5 0 -1
    0 5 -1
    0 5 1
    0 5 -1
    5 0 -1
    0 -5 1
    -5 0 -1
    0 5 -1
    0 5 1
    0 5 3
    0 5 3
    -5 0 -3
    0 -5 -3
    -5 0 -3
    5 0 3
    5 0 -3
    0 -5 3
    -5 0 -3
    0 5 3
    5 0 5
    0 5 5
    5 0 -5
    0 5 5
    -5 0 -5
    -5 0 -5
    0 -5 -5
    5 0 5
    0 5 7
    0 -5 7
    0 5 7
    0 -5 -7
    -5 0 -7
    -5 0 -7
    0 5 7
    5 0 9
    5 0 9
    -5 0 -9
    0 -5 9
    0 -5 -9
    -5 0 9
    0 5 9
    0 5 9
    0 5 9
    0 5 -9
    5 0 -11
    5 0 11
    0 -5 11
    5 0 11
    5 0 -11
    0 5 11
    -5 0 11
    -5 0 -11
    0 -5 -11
    5 0 -13
    5 0 13
    5 0 -13
    0 -5 -13
    0 -5 13
    -5 0 -13
    -5 0 13
    5 0 13
    5 0 13
    -5 0 -13
    5 0 15
    0 -5 -15
    5 0 15
    0 -5 15
    5 0 -15
    -5 0 15
    5 0 -15
    0 5 15
    -5 0 17
    5 0 -17
    5 0 17
    5 0 -17
    5 0 17
    0 -5 17
    0 -5 -17
    0 5 17
    0 -5 -19
    5 0 19
    0 -5 -19
    0 5 19
    5 0 -19
    -5 0 19
    0 -5 19
    5 0 -21
    0 -5 21
    0 -5 -21
    0 5 23
    0 5 25
    5 0 25
    0 -5 -25
    0 5 27
    5 0 27
    0 5 27
    -5 1 28
    5 -1 28
    -1 5 28
    -1 5 26
    5 -1 26
    -1 5 26
    5 -1 24
    -1 5 24
    -1 5 24
    -1 -5 -24
    -1 -5 -22
    -1 5 22
    -1 5 22
    5 1 -22
    -1 -5 -20
    5 1 -20
    -5 1 20
    1 -5 20
    -1 -5 -20
    -1 5 20
    5 1 -18
    -1 -5 -18
    -5 1 18
    1 -5 18
    5 -1 16
    -5 1 16
    5 -1 16
    1 -5 16
    -1 -5 -16
    -5 -1 -16
    5 1 -16
    -5 1 14
    5 1 -14
    -5 -1 -14
    1 -5 14
    -1 -5 -14
    -5 -1 -14
    5 -1 14
    5 -1 14
    -5 -1 -12
    5 -1 12
    5 -1 12
    -5 -1 -12
    -5 1 12
    -1 -5 -12
    5 1 -12
    1 -5 12
    5 -1 12
    5 1 -12
    -1 -5 -10
    -5 -1 -10
    5 -1 10
    5 -1 10
    1 -5 10
    5 1 -10
    -5 1 10
    5 -1 8
    1 -5 8
    -1 -5 -8
    5 1 -6
    5 -1 6
    -1 -5 -6
    -1 5 6
    -5 -1 -6
    -5 -1 -6
    -5 -1 -6
    5 -1 6
    -1 -5 -6
    -5 -1 -4
    -1 5 4
    5 1 -4
    -1 5 4
    -1 -5 -4
    -5 -1 -4
    5 -1 4
    -1 5 4
    5 -1 4
    -1 5 2
    -1 5 2
    -5 -1 -2
    5 1 -2
    -1 -5 -2
    -5 -1 -2
    -1 5 2
    -1 5 2
    -5 -1 0
    -1 5 0
    1 5 0
    -1 -5 0
    -1 5 0
    1 5 0
    1 -5 0
    5 -1 0
    5 -1 -2
    -1 5 -2
    5 1 2
    1 5 2
    1 -5 -2
    -1 -5 2
    -1 5 -2
    -5 1 -2
    -5 1 -2
    1 5 4
    -1 5 -4
    -5 1 -4
    -5 1 -4
    1 -5 -4
    -5 1 -4
    -5 1 -4
    5 -1 -6
    1 5 6
    -5 1 -6
    -5 1 -6
    -1 5 -6
    5 1 8
    1 -5 -8
    1 5 8
    5 1 8
    -5 1 -8
    -1 5 -8
    1 5 8
    5 -1 -10
    5 1 10
    1 -5 -10
    1 5 10
    1 5 10
    -5 1 -10
    -5 -1 10
    1 5 10
    5 1 10
    5 1 12
    5 -1 -12
    -5 -1 12
    5 1 12
    1 5 12
    1 -5 -12
    -1 -5 12
    1 5 12
    1 5 12
    -5 1 -12
    1 5 14
    1 -5 -14
    5 1 14
    1 5 14
    -5 -1 14
    5 -1 -14
    5 1 14
    -1 -5 14
    5 1 14
    5 1 16
    5 1 16
    5 -1 -16
    1 -5 -16
    1 5 16
    -5 -1 16
    -1 -5 16
    5 -1 -16
    1 -5 -18
    5 -1 -18
    5 -1 -18
    -5 -1 18
    1 -5 -18
    5 1 18
    1 5 18
    5 1 18
    1 5 20
    5 1 20
    1 -5 -20
    5 -1 -20
    5 -1 -20
    -1 -5 20
    1 5 22
    5 -1 -22
    5 1 22
    1 -5 -22
    1 -5 -24
    1 5 24
    5 -1 -24
    1 -5 -26
    5 1 26
    1 5 26
    1 5 28
    -5 -1 28
    1 5 28
    5 1 28
    5 -2 27
    -2 5 27
    -5 2 27
    -2 5 25
    -2 5 25
    5 -2 25
    -2 -5 -23
    -2 5 23
    -2 5 23
    5 -2 23
    -2 -5 -21
    -2 5 21
    -2 -5 -19
    5 2 -19
    -5 2 19
    2 -5 19
    -2 -5 -19
    -2 5 19
    -5 2 17
    5 2 -17
    -2 -5 -17
    2 -5 17
    -5 -2 -17
    5 2 -15
    -2 -5 -15
    -5 2 15
    -5 -2 -15
    2 -5 15
    -2 -5 -13
    5 2 -13
    -5 -2 -13
    2 -5 13
    -5 -2 -13
    -5 2 11
    -2 -5 -11
    5 2 -11
    -5 -2 -11
    -2 -5 -9
    2 -5 9
    -5 -2 -9
    5 2 -9
    5 -2 9
    5 -2 9
    -5 -2 -9
    -2 -5 -9
    -2 -5 -7
    5 -2 7
    2 -5 7
    5 -2 7
    -5 -2 -5
    5 -2 5
    -2 -5 -5
    5 2 -5
    5 -2 5
    5 -2 3
    -2 5 3
    -5 -2 -3
    -2 -5 -3
    -5 -2 -3
    -2 5 1
    -5 -2 -1
    -5 -2 -1
    5 -2 1
    -5 2 -1
    -5 -2 1
    -2 5 -1
    -5 2 -1
    2 -5 -1
    -5 2 -3
    -5 2 -3
    -5 2 -3
    5 -2 -3
    2 -5 -3
    -2 5 -3
    -2 5 -3
    -5 2 -3
    -2 5 -5
    2 5 5
    5 2 5
    5 -2 -5
    2 5 7
    5 2 7
    5 2 7
    2 -5 -7
    2 5 7
    -2 5 -7
    5 2 9
    5 -2 -9
    2 5 9
    2 -5 -9
    2 5 9
    5 2 9
    -5 2 -9
    -2 5 -9
    5 2 11
    2 -5 -11
    2 5 11
    -5 2 -11
    5 2 11
    2 5 11
    5 -2 -11
    2 5 11
    2 5 13
    2 -5 -13
    5 2 13
    -2 -5 13
    5 2 13
    5 -2 -13
    2 5 13
    2 5 13
    5 2 13
    -5 -2 13
    5 2 15
    5 -2 -15
    5 2 15
    -5 -2 15
    2 -5 -15
    2 5 15
    -2 -5 15
    5 2 15
    2 5 15
    -2 -5 17
    5 -2 -17
    5 2 17
    5 2 17
    2 -5 -17
    2 5 17
    2 -5 -17
    5 2 19
    5 -2 -19
    2 5 19
    2 -5 -19
    5 -2 -21
    5 -2 -21
    2 -5 -21
    5 2 23
    2 5 23
    2 5 25
    5 -2 -25
    2 -5 -25
    2 -5 -25
    2 5 25
    2 5 27
    2 5 27
    5 2 27
    -5 3 26
    -3 5 26
    -3 5 24
    -3 5 24
    -3 5 22
    -3 -5 -20
    -3 -5 -20
    -3 5 20
    -5 3 20
    -3 5 18
    -5 -3 -18
    -3 -5 -18
    -5 3 18
    -3 -5 -16
    -3 5 16
    -5 -3 -16
    -5 3 16
    5 3 -16
    -3 -5 -14
    -5 -3 -14
    -5 3 14
    5 3 -14
    -3 -5 -12
    -5 -3 -12
    -5 -3 -10
    -3 -5 -10
    5 3 -10
    -5 -3 -10
    -3 -5 -10
    -5 3 10
    5 3 -8
    -3 -5 -8
    -5 -3 -8
    -5 -3 -8
    -3 5 8
    -3 -5 -8
    -5 -3 -6
    -3 5 6
    -5 -3 -4
    5 -3 4
    -3 5 4
    -5 -3 -4
    -3 -5 -4
    -3 5 2
    -5 -3 -2
    -3 -5 -2
    -3 5 2
    3 -5 2
    -5 -3 0
    -3 -5 0
    -3 5 0
    5 3 0
    -5 3 0
    -3 5 0
    3 -5 0
    -3 5 0
    3 5 0
    -5 -3 0
    -3 5 -2
    3 5 2
    -5 -3 2
    -3 5 -2
    5 -3 -2
    -3 5 -2
    5 3 2
    -5 3 -2
    3 -5 -2
    -3 5 -4
    3 -5 -4
    3 5 4
    5 3 4
    3 5 4
    5 -3 -4
    5 3 4
    3 5 6
    5 -3 -6
    3 5 6
    5 3 6
    -5 3 -8
    3 5 8
    5 3 8
    3 -5 -8
    3 5 8
    5 -3 -8
    5 3 8
    5 3 10
    3 5 10
    -5 3 -10
    3 -5 -10
    3 5 10
    5 3 10
    5 -3 -10
    5 3 12
    3 5 12
    5 -3 -12
    3 5 12
    3 -5 -12
    5 3 12
    3 5 12
    3 -5 -14
    5 3 14
    5 -3 -14
    3 5 14
    3 5 14
    5 3 14
    5 3 14
    3 5 14
    3 -5 -14
    5 3 16
    5 3 16
    3 -5 -16
    5 -3 -16
    3 5 16
    3 5 16
    5 3 18
    5 -3 -18
    3 -5 -18
    3 5 18
    5 3 18
    3 -5 -20
    5 -3 -20
    5 -3 -20
    3 5 22
    5 3 22
    3 5 24
    5 3 24
    3 -5 -24
    5 -3 -24
    3 -5 -24
    5 3 26
    3 -5 -26
    5 -3 -26
    3 5 26
    5 3 28
    3 5 28
    -4 5 27
    -5 4 27
    -4 5 25
    -5 4 25
    -4 5 23
    -4 5 23
    -4 -5 -21
    -5 4 19
    -5 -4 -19
    -4 -5 -19
    -5 -4 -19
    -4 5 19
    -4 5 17
    -5 -4 -17
    -5 4 17
    -4 -5 -17
    -4 -5 -15
    -5 4 15
    -5 -4 -15
    -4 5 15
    -4 5 13
    -4 -5 -13
    -5 -4 -13
    -5 -4 -11
    -4 5 11
    -5 -4 -11
    -4 -5 -11
    -4 -5 -11
    -5 4 11
    -4 -5 -9
    -4 -5 -9
    -5 -4 -9
    -5 -4 -9
    -5 -4 -7
    -4 -5 -7
    -5 -4 -5
    -4 -5 -5
    -5 -4 -3
    -5 -4 -3
    -4 -5 -3
    -5 4 1
    -4 -5 -1
    -5 -4 -1
    -4 5 1
    -4 5 -1
    4 -5 -1
    -4 -5 1
    -5 -4 1
    -5 4 -1
    5 4 1
    4 5 1
    -5 4 -1
    5 -4 -1
    -4 5 -1
    -5 4 -1
    -5 -4 3
    5 -4 -3
    4 5 3
    4 5 3
    4 -5 -3
    -4 5 -3
    5 4 3
    5 4 3
    5 4 5
    5 4 5
    5 -4 -5
    4 5 5
    4 5 5
    -4 5 -5
    -5 4 -5
    4 -5 -7
    -5 4 -7
    4 5 7
    5 4 7
    5 4 7
    4 5 7
    5 4 9
    5 -4 -9
    5 4 9
    4 -5 -9
    4 5 9
    -5 4 -9
    4 5 9
    5 4 11
    4 -5 -11
    5 -4 -11
    4 -5 -11
    5 4 11
    4 5 11
    4 5 11
    4 -5 -13
    5 -4 -13
    4 5 13
    4 -5 -13
    5 4 13
    5 4 13
    4 5 13
    4 5 13
    4 5 15
    5 4 15
    5 4 15
    4 5 15
    5 -4 -15
    4 5 15
    5 4 15
    4 -5 -15
    4 5 17
    4 -5 -17
    4 5 17
    5 -4 -17
    5 4 17
    5 4 17
    4 -5 -19
    4 5 19
    5 -4 -19
    5 4 19
    5 4 19
    5 -4 -21
    5 4 21
    4 -5 -21
    5 -4 -21
    4 5 21
    5 -4 -23
    4 -5 -23
    5 -4 -23
    5 4 23
    4 5 23
    4 -5 -23
    5 4 25
    5 -4 -25
    4 5 25
    4 -5 -25
    4 -5 -27
    5 -4 -27
    5 4 27
    4 5 27
    -5 5 26
    -5 5 24
    -5 5 22
    -5 -5 -20
    -5 -5 -18
    -5 5 18
    -5 5 16
    -5 -5 -16
    -5 5 14
    -5 -5 -14
    -5 -5 -12
    -5 5 12
    -5 -5 -10
    -5 -5 -10
    -5 -5 -8
    -5 -5 -8
    -5 -5 -6
    -5 5 4
    -5 5 4
    -5 -5 -4
    -5 -5 -2
    -5 -5 -2
    -5 5 2
    -5 -5 0
    5 5 0
    -5 5 0
    5 5 2
    -5 -5 2
    5 -5 -4
    -5 5 -4
    5 5 4
    5 5 4
    -5 5 -4
    5 5 6
    5 5 6
    5 5 8
    5 5 8
    5 -5 -8
    -5 5 -8
    5 -5 -10
    5 5 10
    5 5 10
    5 5 12
    5 -5 -12
    5 5 12
    5 5 14
    5 5 14
    5 5 14
    5 -5 -14
    5 5 16
    5 -5 -16
    5 5 16
    5 5 16
    5 5 18
    5 -5 -18
    5 -5 -20
    5 5 20
    5 -5 -22
    5 5 22
    5 -5 -22
    5 5 24
    5 -5 -24
    5 5 26
    5 -5 -26
    0 6 0
    0 6 0
    -6 0 0
    0 6 0
    0 6 2
    -6 0 -2
    0 -6 2
    -6 0 -2
    6 0 -2
    0 -6 -2
    0 6 -2
    0 6 4
    -6 0 -4
    -6 0 -4
    0 -6 -4
    6 0 4
    0 6 4
    6 0 -4
    0 6 6
    -6 0 -6
    0 -6 -6
    -6 0 -6
    -6 0 -6
    0 6 6
    0 6 6
    0 6 8
    6 0 -8
    0 6 8
    0 -6 -8
    0 6 8
    6 0 8
    -6 0 -8
    -6 0 -8
    6 0 8
    6 0 10
    0 6 10
    6 0 -10
    6 0 -10
    0 -6 -10
    0 6 10
    6 0 10
    -6 0 -10
    0 -6 -12
    0 -6 12
    6 0 12
    0 6 12
    6 0 -12
    6 0 -12
    0 6 12
    6 0 12
    -6 0 -12
    6 0 14
    6 0 -14
    0 6 14
    0 -6 -14
    0 -6 14
    -6 0 -14
    6 0 -16
    6 0 16
    0 -6 -16
    6 0 16
    0 -6 16
    0 6 16
    6 0 -18
    0 6 18
    0 -6 -18
    6 0 -20
    0 -6 -20
    0 -6 -20
    0 6 22
    0 -6 -24
    0 6 24
    0 6 24
    6 0 26
    0 6 26
    0 -6 -26
    0 6 26
    -1 6 27
    6 -1 27
    -1 6 25
    -1 -6 -25
    -1 6 25
    6 -1 25
    -1 6 23
    -1 6 23
    -1 -6 -23
    -1 6 21
    -1 -6 -21
    6 1 -21
    -1 6 21
    6 1 -19
    -1 -6 -19
    -1 6 19
    6 1 -17
    -1 6 17
    -1 -6 -17
    1 -6 17
    -6 1 15
    -1 6 15
    6 1 -15
    6 -1 15
    -1 -6 -15
    1 -6 15
    -6 -1 -13
    6 -1 13
    6 1 -13
    -1 6 13
    -1 -6 -13
    -6 -1 -13
    1 -6 13
    -6 1 13
    -1 6 11
    -1 -6 -11
    6 -1 11
    -6 -1 -11
    6 1 -11
    -6 -1 -11
    6 -1 9
    6 1 -9
    -1 -6 -9
    -6 -1 -9
    -1 6 9
    -1 6 7
    6 1 -7
    -6 -1 -7
    -1 -6 -7
    6 -1 7
    -1 -6 -7
    6 -1 5
    -1 6 5
    -1 6 5
    6 -1 5
    -6 -1 -5
    -1 6 3
    -6 -1 -3
    -6 -1 -3
    6 1 -3
    -6 -1 -3
    -1 -6 -3
    -1 6 3
    -6 -1 -1
    -1 6 1
    -1 -6 -1
    -1 6 1
    -1 6 1
    -6 -1 -1
    1 6 -1
    1 6 1
    -6 1 -1
    -6 1 -1
    -1 6 -1
    1 -6 -1
    -1 -6 1
    6 -1 -1
    -1 6 -1
    -1 6 -1
    1 6 3
    -1 -6 3
    -6 1 -3
    6 -1 -3
    -6 1 -3
    1 -6 -3
    6 -1 -5
    1 -6 -5
    1 6 5
    -6 1 -5
    -6 1 -5
    6 1 5
    6 1 5
    1 6 5
    -6 1 -7
    1 6 7
    1 -6 -7
    6 1 7
    1 6 7
    6 1 7
    6 1 9
    6 -1 -9
    1 6 9
    1 -6 -9
    1 6 9
    1 6 9
    -6 1 -9
    6 1 9
    6 1 11
    6 -1 -11
    1 6 11
    1 -6 -11
    1 6 11
    6 1 11
    1 6 11
    -6 1 -11
    6 1 13
    6 -1 -13
    1 6 13
    6 -1 -13
    -6 1 -13
    6 1 13
    1 6 13
    1 -6 -13
    6 -1 -15
    6 1 15
    6 1 15
    1 -6 -15
    1 6 15
    6 -1 -15
    1 6 17
    6 -1 -17
    6 -1 -17
    6 1 17
    1 -6 -17
    6 1 17
    6 -1 -19
    1 6 19
    6 1 19
    1 -6 -19
    1 -6 -19
    6 -1 -21
    1 6 21
    1 -6 -21
    1 6 23
    1 -6 -23
    6 -1 -23
    1 -6 -25
    1 -6 -25
    1 6 25
    1 6 25
    1 6 27
    6 1 27
    1 6 27
    -2 6 26
    -2 -6 -24
    -2 6 24
    6 -2 24
    -2 6 24
    -2 6 22
    -2 6 22
    -2 -6 -20
    -2 -6 -20
    6 2 -18
    -2 6 18
    -2 -6 -18
    6 2 -16
    -2 6 16
    -2 -6 -16
    -6 -2 -16
    -6 2 16
    6 2 -14
    -6 -2 -14
    -6 2 14
    -2 -6 -14
    -2 -6 -12
    6 2 -12
    -6 2 12
    -6 -2 -12
    -6 -2 -12
    6 2 -10
    -2 6 10
    -2 -6 -10
    -6 -2 -10
    -6 -2 -10
    6 2 -8
    -2 -6 -8
    -2 6 8
    -6 -2 -8
    -6 -2 -8
    -2 -6 -8
    -2 6 6
    6 2 -6
    -6 -2 -6
    -2 -6 -6
    6 -2 6
    6 -2 4
    -6 -2 -4
    -6 -2 -2
    -2 -6 -2
    -6 -2 -2
    -2 6 2
    -6 -2 0
    -6 -2 0
    6 -2 0
    -2 6 0
    2 6 0
    6 -2 -2
    6 2 2
    -6 2 -2
    -2 6 -2
    2 -6 -2
    -6 2 -2
    2 6 2
    6 -2 -4
    -6 2 -4
    -6 2 -4
    6 2 4
    2 6 4
    6 2 4
    2 6 4
    2 6 6
    -6 2 -6
    6 2 6
    2 -6 -6
    6 2 6
    2 6 6
    -6 2 -8
    2 6 8
    6 2 8
    2 6 8
    6 -2 -8
    2 -6 -8
    6 2 8
    6 2 10
    2 6 10
    2 6 10
    6 -2 -10
    2 -6 -10
    2 6 10
    6 2 10
    -6 2 -10
    2 6 12
    2 -6 -12
    6 -2 -12
    -6 2 -12
    6 2 12
    2 6 12
    6 2 12
    2 6 12
    6 2 14
    2 6 14
    6 -2 -14
    2 6 14
    2 -6 -14
    6 2 14
    6 2 14
    6 -2 -16
    6 -2 -16
    2 6 16
    2 6 16
    6 2 16
    2 -6 -16
    6 2 16
    6 2 18
    2 -6 -18
    2 6 18
    2 -6 -18
    6 2 18
    6 -2 -18
    6 -2 -18
    2 -6 -20
    6 -2 -20
    6 2 22
    2 6 22
    2 6 24
    2 -6 -24
    6 -2 -24
    2 -6 -26
    2 -6 -26
    2 6 26
    2 6 26
    6 2 28
    -6 3 27
    -3 6 25
    -3 6 23
    -3 -6 -23
    -3 6 21
    -3 -6 -21
    -3 -6 -19
    -3 6 19
    -3 6 19
    -6 3 17
    -3 -6 -17
    -6 -3 -17
    6 3 -15
    -6 3 15
    -3 -6 -15
    -6 -3 -15
    -3 6 15
    6 3 -13
    -3 -6 -13
    -6 -3 -13
    -6 3 13
    -6 -3 -11
    -3 -6 -11
    -6 -3 -11
    -6 -3 -11
    -3 -6 -9
    -6 -3 -9
    -3 6 9
    -6 -3 -9
    -3 -6 -9
    -3 -6 -7
    -6 -3 -7
    -6 -3 -7
    -3 -6 -7
    -3 6 5
    -6 -3 -5
    -3 -6 -5
    -6 -3 -3
    6 -3 3
    -3 -6 -3
    -6 -3 -3
    -3 6 3
    -6 -3 -1
    3 6 -1
    -3 6 1
    -3 -6 -1
    3 -6 1
    -6 3 -1
    -3 6 -1
    -3 -6 1
    3 6 1
    -6 3 -1
    3 -6 -1
    -6 -3 1
    6 3 1
    3 6 1
    -3 6 -3
    -6 3 -3
    -6 3 -3
    3 -6 -3
    -6 3 -3
    3 6 3
    6 3 3
    6 -3 -3
    -3 6 -3
    3 6 3
    -3 -6 3
    -6 3 -5
    -6 3 -5
    6 -3 -5
    6 3 5
    6 3 5
    -3 6 -5
    3 6 5
    3 6 5
    6 -3 -7
    3 -6 -7
    3 6 7
    6 3 7
    -3 6 -7
    6 3 7
    3 6 7
    -6 3 -7
    3 6 9
    3 6 9
    6 3 9
    3 -6 -9
    -6 3 -9
    6 3 9
    6 -3 -9
    -6 3 -11
    3 6 11
    3 -6 -11
    3 6 11
    6 -3 -11
    3 6 11
    6 3 11
    6 3 11
    6 3 13
    3 6 13
    3 6 13
    6 -3 -13
    3 -6 -13
    6 3 13
    3 6 13
    3 6 15
    6 3 15
    3 -6 -15
    6 -3 -15
    6 3 15
    3 -6 -15
    3 6 15
    6 3 15
    3 -6 -17
    3 6 17
    6 -3 -17
    6 3 17
    6 3 17
    3 6 17
    3 -6 -19
    6 -3 -19
    6 -3 -19
    3 6 19
    6 3 19
    6 3 19
    6 3 21
    3 6 21
    6 3 23
    6 -3 -23
    3 6 23
    3 -6 -23
    3 -6 -25
    6 -3 -25
    3 6 25
    3 -6 -25
    3 6 27
    6 3 27
    -6 4 26
    -4 6 26
    -6 4 24
    -4 6 24
    -4 -6 -22
    -4 6 22
    -4 -6 -20
    -4 6 20
    -6 -4 -20
    -4 6 18
    -4 -6 -18
    -6 -4 -18
    -4 -6 -16
    -6 4 16
    -6 -4 -16
    -4 6 16
    -4 -6 -14
    -4 6 14
    -6 -4 -14
    -6 4 14
    -4 -6 -12
    -6 -4 -12
    -6 -4 -12
    -4 -6 -10
    -6 -4 -10
    -6 -4 -10
    -4 -6 -10
    -6 -4 -8
    -4 -6 -8
    -6 -4 -8
    -4 -6 -8
    -4 6 8
    -6 -4 -6
    -4 -6 -6
    -6 -4 -4
    -4 -6 -4
    -4 6 4
    -4 6 4
    -6 -4 -2
    -4 -6 -2
    -6 4 0
    -4 -6 0
    -6 -4 0
    4 6 0
    6 -4 -2
    -4 -6 2
    -6 4 -2
    4 -6 -2
    6 4 2
    4 6 2
    -4 6 -2
    4 6 2
    -6 4 -2
    -6 4 -2
    6 -4 -4
    -6 4 -4
    4 6 4
    6 4 4
    4 6 4
    6 4 4
    -6 4 -4
    6 4 6
    -6 4 -6
    4 -6 -6
    6 4 6
    4 6 6
    4 6 6
    -6 4 -8
    6 -4 -8
    4 -6 -8
    6 4 8
    4 6 8
    6 4 8
    4 6 8
    4 6 10
    4 -6 -10
    6 4 10
    -6 4 -10
    6 -4 -10
    4 6 10
    6 4 10
    6 4 12
    4 -6 -12
    6 -4 -12
    6 4 12
    4 -6 -12
    4 6 12
    4 6 12
    4 6 12
    4 6 14
    4 -6 -14
    4 6 14
    6 -4 -14
    6 4 14
    4 -6 -14
    6 4 14
    4 6 14
    6 4 14
    4 6 16
    4 -6 -16
    6 -4 -16
    6 4 16
    4 6 16
    6 4 16
    6 4 16
    4 -6 -18
    6 -4 -18
    6 4 18
    6 4 18
    4 6 18
    4 6 18
    4 -6 -20
    6 -4 -20
    6 4 20
    4 6 20
    6 -4 -20
    6 4 22
    4 -6 -22
    6 -4 -22
    4 6 22
    4 -6 -24
    4 6 24
    4 -6 -24
    6 -4 -24
    6 4 24
    4 -6 -26
    6 -4 -26
    4 6 26
    -6 5 25
    -5 6 23
    -6 5 23
    -5 -6 -21
    -5 6 21
    -5 -6 -21
    -5 6 19
    -5 -6 -17
    -6 -5 -17
    -5 -6 -15
    -6 -5 -15
    -5 -6 -13
    -6 -5 -13
    -6 -5 -11
    -5 -6 -11
    -6 -5 -11
    -5 -6 -11
    -5 -6 -9
    -6 -5 -9
    -6 -5 -9
    -5 -6 -9
    -5 -6 -7
    -6 -5 -7
    -6 -5 -5
    -5 -6 -5
    -5 6 3
    -6 -5 -3
    -5 -6 -3
    -5 6 3
    -6 -5 -3
    -6 -5 -1
    -5 -6 -1
    -5 6 1
    -5 -6 -1
    5 6 1
    -6 -5 1
    -5 -6 1
    -6 5 -1
    -5 6 -1
    -5 6 -1
    6 5 1
    5 6 1
    -5 6 -1
    -6 5 -1
    6 5 3
    -5 6 -3
    -5 -6 3
    -5 6 -3
    5 6 3
    -6 5 -3
    6 5 3
    5 6 3
    -5 6 -3
    -6 5 -3
    -6 5 -5
    -5 6 -5
    5 6 5
    -5 6 -5
    -6 5 -5
    6 5 5
    5 6 5
    6 5 5
    -6 5 -7
    6 5 7
    5 -6 -7
    6 -5 -7
    5 -6 -7
    5 6 7
    6 5 7
    5 6 7
    5 6 9
    -6 5 -9
    5 -6 -9
    6 -5 -9
    6 5 9
    5 6 9
    6 5 9
    5 -6 -9
    6 5 11
    6 5 11
    5 -6 -11
    6 -5 -11
    5 6 11
    5 6 11
    5 -6 -13
    6 -5 -13
    6 5 13
    5 6 13
    6 5 13
    5 6 13
    5 6 13
    5 -6 -15
    6 -5 -15
    6 5 15
    5 6 15
    6 5 15
    5 6 15
    5 6 15
    6 5 15
    5 -6 -17
    6 -5 -17
    6 5 17
    5 6 17
    6 5 17
    5 6 17
    5 -6 -19
    6 -5 -19
    6 5 19
    5 6 19
    5 6 19
    6 5 19
    6 5 21
    5 -6 -21
    6 -5 -21
    6 -5 -21
    5 6 21
    6 5 23
    5 -6 -23
    5 6 23
    5 -6 -23
    6 -5 -23
    5 -6 -25
    6 5 25
    6 -5 -25
    5 6 25
    5 -6 -27
    6 5 27
    5 6 27
    -6 6 20
    -6 -6 -20
    -6 -6 -16
    -6 -6 -14
    -6 -6 -12
    -6 -6 -12
    -6 -6 -10
    -6 -6 -10
    -6 -6 -8
    -6 -6 -8
    -6 -6 -6
    -6 -6 -4
    -6 6 2
    -6 -6 -2
    -6 -6 -2
    -6 6 0
    -6 -6 0
    -6 6 0
    6 6 2
    -6 6 -2
    -6 6 -2
    -6 -6 2
    6 6 2
    -6 6 -4
    -6 -6 4
    -6 6 -4
    6 6 4
    6 6 4
    -6 6 -6
    6 6 6
    6 -6 -6
    6 6 6
    6 -6 -8
    6 6 8
    6 6 8
    6 6 10
    6 6 10
    6 -6 -10
    6 -6 -12
    6 6 12
    6 6 12
    6 6 14
    6 -6 -14
    6 6 14
    6 6 14
    6 6 16
    6 -6 -16
    6 6 16
    6 6 16
    6 6 18
    6 -6 -18
    6 6 20
    6 -6 -20
    6 6 22
    6 -6 -22
    6 -6 -22
    6 6 24
    6 -6 -24
    6 -6 -26
    6 6 26
    -7 0 -1
    0 7 1
    0 7 1
    0 -7 -1
    0 7 -1
    -7 0 -3
    -7 0 -3
    0 7 3
    7 0 -3
    -7 0 -3
    0 -7 -3
    0 7 3
    0 -7 -5
    0 7 5
    -7 0 -5
    7 0 5
    7 0 5
    0 7 5
    0 7 7
    7 0 -7
    7 0 7
    0 7 7
    7 0 7
    0 7 7
    0 -7 -7
    0 7 9
    -7 0 -9
    0 -7 -9
    0 7 9
    7 0 9
    0 7 -9
    7 0 9
    -7 0 -9
    7 0 -9
    0 7 9
    -7 0 -11
    0 -7 -11
    7 0 -11
    0 7 11
    0 7 11
    7 0 11
    7 0 11
    0 7 13
    7 0 -13
    0 -7 -13
    -7 0 -13
    7 0 13
    7 0 13
    7 0 15
    0 7 15
    7 0 -15
    0 -7 -15
    -7 0 -15
    7 0 -17
    0 -7 -17
    0 7 17
    7 0 17
    0 -7 -19
    7 0 -19
    0 -7 -19
    0 7 21
    0 7 23
    0 7 23
    0 -7 -23
    0 -7 -25
    0 7 25
    7 0 25
    0 -7 -27
    -1 7 26
    -1 -7 -26
    -1 -7 -24
    -1 7 24
    -1 7 22
    -1 -7 -22
    -1 7 22
    -1 -7 -20
    7 1 -20
    -1 7 20
    -1 7 20
    -1 7 18
    7 1 -18
    -1 -7 -18
    -1 7 16
    7 1 -16
    -1 -7 -16
    -7 -1 -14
    7 1 -14
    -1 7 14
    -1 -7 -14
    7 -1 14
    -7 -1 -12
    -1 7 12
    7 1 -12
    -1 -7 -12
    -1 7 10
    7 1 -10
    -1 -7 -10
    -7 -1 -10
    -7 -1 -10
    7 -1 10
    -1 7 8
    7 1 -8
    -1 -7 -8
    -1 -7 -8
    -7 -1 -8
    7 -1 8
    -1 7 6
    7 1 -6
    7 -1 6
    -1 -7 -6
    -7 -1 -6
    -1 -7 -6
    -7 -1 -4
    -7 -1 -4
    -1 7 4
    -1 7 2
    1 7 -2
    -1 7 0
    -7 1 0
    -7 1 0
    -7 -1 0
    -1 7 0
    -1 7 0
    1 7 0
    1 -7 0
    -7 1 -2
    -7 1 -2
    7 -1 -2
    1 -7 -2
    -7 1 -2
    1 7 2
    -7 1 -4
    1 -7 -4
    -7 1 -4
    7 1 4
    7 1 4
    1 7 4
    -7 1 -4
    1 7 4
    1 7 6
    7 -1 -6
    1 7 6
    1 -7 -6
    -7 1 -6
    7 1 6
    -7 1 -6
    7 1 6
    1 7 6
    1 7 8
    7 -1 -8
    1 -7 -8
    1 7 8
    7 1 8
    -1 7 -8
    7 1 8
    1 7 8
    -7 1 -8
    1 7 10
    -1 7 -10
    1 7 10
    1 7 10
    1 -7 -10
    -7 1 -10
    7 -1 -10
    7 1 10
    7 1 10
    7 -1 -12
    1 -7 -12
    1 7 12
    7 1 12
    1 7 12
    7 1 12
    -7 1 -12
    -7 1 -14
    7 -1 -14
    7 1 14
    7 1 14
    1 7 14
    1 -7 -14
    7 1 14
    1 7 14
    7 -1 -16
    7 1 16
    1 7 16
    1 -7 -16
    7 1 16
    1 7 18
    1 -7 -18
    7 -1 -18
    7 1 18
    1 -7 -18
    1 7 20
    1 -7 -20
    7 -1 -20
    1 7 22
    7 -1 -22
    1 -7 -22
    1 -7 -24
    1 7 24
    1 7 24
    1 7 26
    7 1 26
    1 -7 -26
    -2 -7 -25
    -2 7 25
    -2 -7 -23
    -2 7 23
    -2 7 21
    -2 -7 -21
    -2 7 21
    -2 -7 -19
    -2 7 19
    -2 7 17
    7 2 -17
    -2 -7 -17
    7 2 -15
    -2 7 15
    -2 -7 -15
    7 2 -13
    -2 7 13
    -2 -7 -13
    -7 -2 -13
    -7 -2 -11
    -2 -7 -11
    -7 -2 -11
    -2 7 11
    -2 7 11
    7 2 -11
    -7 -2 -11
    -2 7 9
    7 2 -9
    -2 -7 -9
    -7 -2 -9
    -7 -2 -9
    -2 -7 -9
    -2 7 7
    -7 -2 -7
    -2 -7 -7
    -2 -7 -7
    -7 -2 -7
    -7 -2 -7
    -7 -2 -5
    -2 -7 -5
    -7 -2 -3
    7 -2 3
    -7 -2 -3
    -7 -2 -1
    -2 -7 -1
    -2 7 1
    -7 2 -1
    -7 2 -1
    -7 -2 1
    -2 7 -1
    2 7 1
    7 -2 -1
    -2 -7 1
    2 7 1
    -7 2 -3
    2 7 3
    -7 2 -3
    7 -2 -3
    2 -7 -3
    -7 2 -3
    7 2 3
    2 7 3
    -7 2 -5
    2 -7 -5
    7 2 5
    -7 2 -5
    2 7 5
    2 7 5
    7 2 5
    -2 7 -5
    2 7 7
    7 -2 -7
    2 -7 -7
    -7 2 -7
    7 2 7
    -2 7 -7
    7 2 7
    2 7 7
    7 -2 -9
    2 7 9
    7 2 9
    2 7 9
    2 -7 -9
    -2 7 -9
    7 2 9
    2 7 9
    -7 2 -9
    -7 2 -11
    2 7 11
    7 -2 -11
    2 7 11
    2 -7 -11
    2 7 11
    7 2 11
    7 2 11
    2 7 13
    7 2 13
    7 -2 -13
    2 -7 -13
    2 7 13
    2 7 13
    -7 2 -13
    7 -2 -13
    7 2 13
    2 7 15
    7 2 15
    7 -2 -15
    7 -2 -15
    2 -7 -15
    2 7 15
    7 2 15
    7 2 15
    7 2 17
    2 -7 -17
    2 7 17
    7 -2 -17
    2 -7 -17
    7 2 17
    2 -7 -19
    7 -2 -19
    7 2 19
    2 7 21
    2 -7 -23
    7 -2 -23
    2 7 23
    2 -7 -25
    2 -7 -25
    2 7 25
    2 7 25
    7 2 27
    -7 3 26
    -3 7 26
    -3 7 24
    -3 -7 -22
    -3 7 22
    -3 -7 -20
    -3 7 20
    -3 -7 -18
    -3 7 16
    -3 -7 -16
    -3 7 14
    -3 -7 -14
    -7 -3 -14
    -7 -3 -12
    -3 7 12
    -3 -7 -12
    -7 -3 -12
    -3 -7 -10
    -7 -3 -10
    -3 -7 -10
    -7 -3 -10
    -3 7 10
    -3 7 10
    -3 7 8
    -3 -7 -8
    -7 -3 -8
    -7 -3 -8
    -3 7 8
    -3 -7 -8
    -3 -7 -6
    -3 7 6
    -7 -3 -6
    -3 7 6
    -7 -3 -4
    -7 -3 -4
    -3 7 4
    -3 -7 -2
    -7 -3 -2
    -7 -3 0
    -7 3 0
    -7 3 0
    -3 7 0
    -3 -7 0
    3 7 0
    -3 7 0
    -7 -3 0
    3 7 0
    -7 3 -2
    -7 -3 2
    -3 7 -2
    7 -3 -2
    -7 3 -2
    -3 -7 2
    3 7 2
    3 7 2
    -3 7 -2
    -7 3 -2
    3 7 4
    -7 3 -4
    -3 -7 4
    -7 3 -4
    -7 3 -4
    3 7 4
    3 -7 -4
    7 3 4
    -3 7 -4
    7 3 4
    7 -3 -6
    3 -7 -6
    7 3 6
    -3 7 -6
    3 7 6
    7 3 6
    3 7 6
    -7 3 -6
    3 7 8
    7 -3 -8
    7 3 8
    3 -7 -8
    3 7 8
    7 3 8
    -3 7 -8
    7 3 10
    7 -3 -10
    -7 3 -10
    3 7 10
    3 7 10
    3 -7 -10
    3 7 10
    7 3 10
    3 7 12
    7 3 12
    -7 3 -12
    7 3 12
    7 -3 -12
    3 -7 -12
    3 7 12
    3 7 12
    3 7 14
    7 -3 -14
    3 7 14
    3 -7 -14
    7 3 14
    3 7 14
    7 3 14
    7 3 16
    3 7 16
    3 -7 -16
    7 -3 -16
    7 -3 -16
    3 -7 -16
    7 3 16
    3 7 16
    7 3 16
    3 -7 -18
    7 -3 -18
    7 -3 -18
    7 3 18
    7 3 20
    3 7 20
    3 -7 -22
    7 -3 -22
    3 7 22
    7 3 22
    3 -7 -24
    3 7 24
    3 -7 -24
    7 -3 -24
    3 7 26
    3 -7 -26
    7 3 26
    3 7 26
    -4 7 23
    -4 -7 -21
    -4 -7 -21
    -4 7 21
    -4 7 19
    -4 7 17
    -4 -7 -17
    -7 -4 -17
    -4 -7 -15
    -7 -4 -15
    -4 7 15
    -4 7 13
    -4 -7 -13
    -7 -4 -13
    -7 -4 -11
    -4 7 11
    -4 -7 -11
    -7 -4 -11
    -4 -7 -11
    -7 -4 -11
    -4 7 9
    -4 -7 -9
    -7 -4 -9
    -7 -4 -9
    -4 7 9
    -4 -7 -9
    -4 7 7
    -7 -4 -7
    -7 -4 -7
    -4 -7 -7
    -7 -4 -5
    -4 -7 -5
    -4 7 5
    -7 -4 -3
    -7 -4 -3
    -4 -7 -3
    4 7 -1
    -7 4 1
    -7 -4 -1
    -4 -7 -1
    -4 7 1
    -7 4 -1
    -4 -7 1
    -7 4 -1
    4 7 1
    -7 4 -1
    4 7 1
    -4 7 -1
    -7 -4 1
    -7 4 -1
    -4 -7 3
    -4 7 -3
    4 7 3
    7 4 3
    -7 4 -3
    4 7 3
    -4 7 -3
    7 4 3
    -7 4 -3
    -4 -7 5
    -7 4 -5
    7 4 5
    4 -7 -5
    7 4 5
    4 7 5
    -4 7 -5
    4 7 5
    -7 4 -5
    7 -4 -7
    -7 4 -7
    4 7 7
    7 4 7
    7 4 7
    4 7 7
    -7 4 -9
    7 -4 -9
    4 -7 -9
    4 7 9
    7 4 9
    7 4 9
    4 7 9
    -7 4 -11
    7 -4 -11
    7 4 11
    4 -7 -11
    4 7 11
    7 4 11
    4 7 11
    4 7 11
    4 7 13
    4 -7 -13
    7 -4 -13
    7 4 13
    4 -7 -13
    4 7 13
    7 4 13
    4 7 13
    7 4 15
    4 7 15
    7 -4 -15
    7 4 15
    4 7 15
    7 4 15
    4 -7 -15
    4 7 15
    4 -7 -17
    7 -4 -17
    7 4 17
    4 7 17
    7 -4 -17
    7 4 17
    4 7 17
    4 -7 -19
    7 4 19
    7 -4 -19
    7 -4 -19
    7 4 19
    4 7 19
    7 4 21
    4 -7 -21
    4 7 21
    7 -4 -21
    4 7 23
    7 -4 -23
    7 4 23
    4 -7 -23
    4 7 25
    4 7 25
    4 -7 -25
    4 -7 -25
    7 -4 -25
    -5 -7 -20
    -5 7 20
    -5 -7 -20
    -5 7 18
    -5 -7 -16
    -7 -5 -16
    -5 7 16
    -7 -5 -14
    -5 7 14
    -5 -7 -14
    -5 -7 -12
    -7 -5 -12
    -5 7 12
    -7 -5 -12
    -5 -7 -10
    -7 -5 -10
    -7 -5 -10
    -5 -7 -10
    -7 -5 -8
    -5 -7 -8
    -7 -5 -8
    -5 -7 -8
    -5 7 8
    -7 -5 -6
    -5 -7 -6
    -7 5 4
    -7 -5 -4
    -5 -7 -4
    -5 7 4
    -7 -5 -2
    -7 -5 -2
    -5 -7 -2
    -5 7 2
    -7 5 2
    -7 5 0
    -7 -5 0
    -5 7 0
    -5 -7 0
    -5 -7 0
    -5 7 0
    -7 5 0
    -7 -5 2
    -5 -7 2
    -7 5 -2
    -5 7 -2
    5 7 2
    -5 7 -2
    7 5 2
    5 7 2
    -7 5 -2
    -5 -7 4
    -7 5 -4
    -7 5 -4
    5 7 4
    7 5 4
    7 5 4
    5 7 4
    -5 7 -4
    -7 5 -6
    7 5 6
    7 5 6
    5 7 6
    5 7 6
    -7 5 -8
    7 5 8
    7 -5 -8
    5 7 8
    5 -7 -8
    7 5 8
    5 7 8
    -7 5 -10
    5 7 10
    7 5 10
    5 -7 -10
    7 -5 -10
    5 -7 -10
    7 5 10
    5 7 10
    7 5 12
    5 -7 -12
    7 -5 -12
    5 7 12
    7 5 12
    5 7 12
    5 7 12
    7 5 14
    7 5 14
    5 -7 -14
    7 -5 -14
    5 7 14
    5 7 14
    5 7 14
    7 5 14
    7 5 16
    5 7 16
    7 5 16
    7 -5 -16
    5 -7 -16
    5 7 16
    7 5 16
    7 5 18
    5 -7 -18
    7 -5 -18
    5 7 18
    5 7 18
    7 -5 -18
    7 5 18
    5 7 20
    5 -7 -20
    7 -5 -20
    7 5 20
    7 -5 -20
    5 7 22
    5 -7 -22
    7 -5 -22
    7 5 22
    5 -7 -24
    7 -5 -24
    7 5 24
    5 7 24
    5 -7 -26
    5 7 26
    7 5 26
    -6 -7 -21
    -6 -7 -19
    -7 -6 -19
    -6 -7 -15
    -7 -6 -15
    -6 -7 -13
    -7 -6 -13
    -7 -6 -11
    -6 -7 -11
    -7 -6 -11
    -6 -7 -11
    -6 -7 -9
    -7 -6 -9
    -6 -7 -9
    -7 -6 -9
    -7 -6 -7
    -6 -7 -7
    -7 -6 -5
    -6 -7 -5
    -7 6 3
    -6 -7 -3
    -7 6 1
    -7 6 1
    -6 7 1
    -7 -6 -1
    -6 -7 -1
    -7 -6 -1
    7 6 1
    6 7 1
    -7 6 -1
    -7 6 -1
    -6 7 -1
    -7 -6 1
    -6 -7 1
    -7 6 -3
    -7 -6 3
    -6 -7 3
    -7 6 -3
    -6 7 -3
    7 6 3
    7 6 3
    6 7 3
    6 7 3
    6 7 5
    -7 6 -5
    -7 -6 5
    -6 -7 5
    -7 6 -5
    7 6 5
    6 7 5
    7 6 5
    7 6 7
    -7 6 -7
    6 -7 -7
    6 7 7
    7 6 7
    6 7 7
    7 6 9
    6 7 9
    6 -7 -9
    7 -6 -9
    6 7 9
    7 6 9
    7 6 11
    6 -7 -11
    7 -6 -11
    6 7 11
    7 6 11
    6 7 11
    6 7 13
    6 -7 -13
    7 -6 -13
    6 7 13
    7 6 13
    7 6 13
    6 7 13
    7 6 15
    7 6 15
    6 7 15
    6 7 15
    7 -6 -15
    6 -7 -15
    7 6 15
    6 7 15
    7 6 17
    6 7 17
    6 -7 -17
    7 -6 -17
    7 6 17
    6 7 17
    6 7 19
    6 -7 -19
    7 -6 -19
    7 6 19
    6 -7 -21
    6 7 21
    6 -7 -21
    7 -6 -21
    7 6 21
    6 -7 -23
    7 -6 -23
    7 6 23
    6 7 23
    6 -7 -25
    7 -6 -25
    -7 -7 -18
    -7 -7 -14
    -7 -7 -12
    -7 -7 -12
    -7 -7 -10
    -7 -7 -10
    -7 -7 -8
    -7 -7 -8
    -7 -7 -6
    -7 -7 -4
    -7 7 2
    -7 -7 -2
    7 7 0
    -7 7 0
    -7 7 0
    -7 -7 0
    -7 -7 0
    -7 -7 2
    -7 7 -2
    7 7 2
    -7 7 -2
    -7 -7 4
    -7 7 -4
    7 7 4
    7 7 4
    -7 -7 6
    7 7 6
    7 7 8
    7 7 8
    7 -7 -10
    7 7 10
    7 7 12
    7 -7 -12
    7 7 12
    7 -7 -14
    7 7 14
    7 7 14
    7 7 14
    7 7 16
    7 -7 -16
    7 7 16
    7 -7 -18
    7 7 18
    7 7 20
    7 -7 -20
    7 -7 -20
    7 -7 -22
    7 7 22
    7 -7 -24
    -8 0 0
    -8 0 0
    0 8 0
    -8 0 -2
    -8 0 -2
    -8 0 -2
    0 8 2
    -8 0 -4
    -8 0 -4
    0 -8 -4
    -8 0 -4
    8 0 4
    0 8 4
    0 -8 -4
    0 8 4
    0 8 6
    8 0 -6
    0 -8 -6
    -8 0 -6
    -8 0 -6
    8 0 6
    0 8 6
    -8 0 -8
    8 0 8
    0 8 8
    8 0 -8
    0 -8 -8
    0 8 8
    0 8 -8
    0 8 8
    0 8 10
    8 0 -10
    0 -8 -10
    0 8 -10
    0 8 10
    8 0 10
    -8 0 -10
    0 8 12
    8 0 -12
    0 -8 -12
    -8 0 -12
    8 0 12
    0 8 14
    8 0 -14
    0 -8 -14
    8 0 14
    -8 0 -14
    0 8 16
    8 0 -16
    0 -8 -16
    8 0 16
    8 0 -18
    0 -8 -18
    0 -8 -20
    0 8 20
    0 -8 -22
    0 8 22
    0 8 24
    0 -8 -24
    0 -8 -26
    -1 8 25
    -1 -8 -25
    -1 8 23
    -1 -8 -23
    -1 8 21
    -1 -8 -21
    -1 -8 -21
    -1 8 19
    -1 8 17
    8 1 -17
    -1 -8 -17
    -8 -1 -15
    -1 8 15
    -1 -8 -15
    8 1 -15
    -1 8 13
    8 1 -13
    -1 -8 -13
    -8 -1 -13
    -1 8 11
    8 1 -11
    -1 -8 -11
    -8 -1 -11
    -1 8 9
    8 1 -9
    -1 -8 -9
    -8 -1 -9
    -1 -8 -7
    -1 8 7
    8 1 -7
    -1 -8 -7
    -8 -1 -7
    -8 -1 -7
    8 -1 7
    -1 -8 -5
    -8 -1 -5
    -1 -8 -5
    8 -1 5
    -1 8 5
    -8 -1 -3
    -8 -1 -3
    -8 -1 -3
    -1 -8 -3
    -1 8 3
    8 -1 3
    -8 -1 -1
    -8 1 1
    -8 -1 -1
    -1 8 1
    -8 -1 1
    -8 1 -1
    -8 -1 1
    -8 1 -1
    1 8 1
    1 8 1
    -8 1 -3
    -8 1 -3
    -8 1 -3
    1 -8 -3
    1 8 3
    1 8 3
    1 8 5
    8 -1 -5
    8 1 5
    1 -8 -5
    -8 1 -5
    1 8 5
    1 8 5
    8 -1 -7
    8 1 7
    1 -8 -7
    8 1 7
    -1 8 -7
    1 8 7
    1 8 7
    1 8 7
    1 8 9
    8 1 9
    8 -1 -9
    1 -8 -9
    8 1 9
    -1 8 -9
    1 8 9
    -8 1 -9
    1 8 9
    -8 1 -11
    1 8 11
    1 -8 -11
    8 1 11
    8 -1 -11
    8 1 11
    1 8 11
    -8 1 -13
    1 8 13
    8 -1 -13
    1 -8 -13
    1 8 13
    8 1 13
    -8 1 -15
    8 -1 -15
    8 1 15
    1 -8 -15
    8 1 15
    1 8 15
    8 -1 -17
    8 1 17
    1 -8 -17
    1 8 17
    1 -8 -19
    1 8 19
    8 -1 -19
    1 -8 -21
    8 -1 -21
    1 8 21
    1 -8 -23
    1 8 23
    1 -8 -25
    1 8 25
    1 -8 -25
    8 1 25
    -2 -8 -24
    -2 8 24
    -2 8 22
    -2 -8 -22
    -2 8 20
    -2 -8 -20
    -2 -8 -16
    -2 8 16
    -8 -2 -14
    -2 -8 -14
    -2 8 14
    -2 8 12
    -2 -8 -12
    -8 -2 -12
    -8 -2 -10
    -2 8 10
    -2 -8 -10
    -2 8 10
    -2 8 8
    -2 -8 -8
    -8 -2 -8
    -2 -8 -8
    -2 8 6
    -8 -2 -6
    -2 -8 -6
    -8 -2 -6
    -2 -8 -6
    2 8 -4
    -8 -2 -4
    -8 -2 -4
    -2 -8 -4
    -2 8 4
    -8 -2 -2
    2 8 -2
    -8 -2 -2
    -8 -2 -2
    -8 2 0
    -8 -2 0
    -8 2 0
    -8 -2 0
    2 -8 0
    2 8 0
    2 8 0
    -8 -2 2
    -8 2 -2
    -8 2 -2
    2 8 2
    2 -8 -2
    -8 2 -2
    2 8 2
    -8 2 -4
    2 -8 -4
    8 2 4
    -8 2 -4
    -2 8 -4
    2 8 4
    2 8 4
    8 -2 -6
    2 -8 -6
    8 2 6
    -2 8 -6
    2 8 6
    8 2 6
    2 8 6
    2 8 8
    -8 2 -8
    8 -2 -8
    2 8 8
    -2 8 -8
    2 -8 -8
    8 2 8
    8 2 8
    2 8 8
    -8 2 -10
    2 8 10
    8 -2 -10
    8 2 10
    2 8 10
    2 8 10
    2 -8 -10
    -2 8 -10
    8 2 10
    8 2 12
    2 8 12
    -8 2 -12
    8 -2 -12
    2 -8 -12
    2 8 12
    2 8 12
    8 2 12
    8 2 14
    -8 2 -14
    8 2 14
    8 -2 -14
    2 -8 -14
    2 8 14
    2 8 14
    2 8 16
    8 -2 -16
    2 -8 -16
    8 2 16
    2 -8 -18
    8 -2 -18
    8 2 18
    2 8 20
    2 -8 -22
    8 -2 -22
    2 8 22
    2 -8 -24
    2 8 24
    2 -8 -26
    2 -8 -26
    8 2 26
    -3 -8 -23
    -3 8 23
    -3 8 21
    -3 -8 -21
    -3 -8 -21
    -3 8 19
    -3 -8 -19
    -3 -8 -17
    -3 8 15
    -3 -8 -15
    -8 -3 -13
    -3 -8 -13
    -3 8 13
    -3 8 11
    -8 -3 -11
    -8 -3 -11
    -3 -8 -11
    -8 -3 -11
    -3 8 11
    -3 -8 -9
    -3 8 9
    -3 8 9
    -3 -8 -9
    -8 -3 -9
    -8 -3 -9
    -3 8 7
    -8 -3 -7
    -3 -8 -7
    -8 -3 -7
    -8 -3 -7
    -3 8 7
    -3 -8 -7
    -8 -3 -5
    -3 -8 -5
    -3 8 5
    -8 -3 -3
    -8 -3 -3
    -3 8 3
    -8 3 1
    -8 3 1
    -8 -3 -1
    -3 -8 -1
    -3 8 1
    3 8 -1
    -8 -3 1
    -8 3 -1
    -8 3 -1
    -3 -8 1
    -8 3 -1
    3 8 1
    -3 8 -1
    3 8 1
    -8 3 -3
    8 3 3
    3 -8 -3
    -8 3 -3
    3 8 3
    3 8 3
    -3 8 -3
    -8 -3 5
    -8 3 -5
    8 -3 -5
    3 -8 -5
    8 3 5
    -3 8 -5
    3 8 5
    8 3 5
    3 8 5
    -8 3 -5
    8 -3 -7
    3 -8 -7
    8 3 7
    -3 8 -7
    3 8 7
    8 3 7
    3 8 7
    -8 3 -7
    8 3 9
    3 8 9
    -8 3 -9
    3 8 9
    8 -3 -9
    3 8 9
    3 -8 -9
    8 3 9
    -3 8 -9
    8 3 11
    3 8 11
    -8 3 -11
    8 -3 -11
    8 -3 -11
    3 8 11
    3 8 11
    3 -8 -11
    8 3 11
    3 8 13
    -8 3 -13
    8 -3 -13
    8 3 13
    3 8 13
    3 -8 -13
    3 8 13
    8 3 13
    3 -8 -15
    3 8 15
    8 -3 -15
    3 -8 -15
    8 3 15
    8 3 15
    3 8 15
    8 3 15
    3 -8 -17
    8 -3 -17
    8 3 17
    3 8 19
    3 -8 -21
    3 8 21
    8 -3 -21
    3 8 23
    3 -8 -23
    8 -3 -23
    3 8 25
    3 -8 -25
    3 -8 -25
    -4 -8 -22
    -4 8 20
    -4 -8 -20
    -4 8 18
    -4 8 16
    -4 -8 -16
    -4 8 14
    -4 -8 -14
    -4 8 12
    -8 -4 -12
    -4 -8 -12
    -8 -4 -12
    -4 -8 -10
    -8 -4 -10
    -4 -8 -10
    -8 -4 -10
    -4 8 10
    -8 -4 -8
    -4 -8 -8
    -4 -8 -8
    -4 8 8
    -8 -4 -8
    -8 -4 -6
    -4 -8 -6
    -4 8 6
    -8 -4 -4
    -4 8 4
    -8 -4 -2
    4 8 -2
    -4 -8 -2
    -8 4 2
    -8 -4 -2
    -4 8 2
    -8 -4 0
    -8 4 0
    -8 4 0
    -4 8 0
    -4 -8 0
    -4 8 0
    4 8 0
    8 4 2
    4 8 2
    -4 8 -2
    -8 4 -2
    -8 4 -2
    -4 8 -2
    -4 -8 2
    -8 -4 2
    -4 -8 2
    4 8 2
    -8 4 -4
    8 4 4
    8 4 4
    4 8 4
    4 8 4
    -8 4 -4
    4 -8 -6
    8 4 6
    4 8 6
    -4 8 -6
    8 4 6
    4 8 6
    -8 4 -6
    8 4 8
    4 8 8
    -8 4 -8
    4 8 8
    8 -4 -8
    4 -8 -8
    8 4 8
    8 -4 -10
    4 8 10
    4 -8 -10
    -8 4 -10
    8 4 10
    8 4 10
    4 8 10
    4 8 10
    4 8 12
    8 4 12
    4 8 12
    -8 4 -12
    8 -4 -12
    4 8 12
    4 -8 -12
    8 4 12
    8 4 14
    4 8 14
    4 -8 -14
    8 -4 -14
    8 -4 -14
    4 8 14
    4 8 14
    4 -8 -14
    8 4 14
    4 8 16
    4 -8 -16
    8 -4 -16
    8 4 16
    4 8 16
    8 4 16
    8 4 16
    4 -8 -18
    4 8 18
    8 -4 -18
    8 4 18
    8 4 18
    4 -8 -20
    4 8 20
    8 -4 -20
    8 4 20
    8 4 20
    4 8 22
    4 -8 -22
    8 -4 -22
    4 8 24
    4 -8 -24
    8 -4 -24
    4 -8 -24
    4 -8 -26
    8 4 26
    -5 -8 -21
    -5 -8 -21
    -5 -8 -19
    -5 -8 -15
    -8 -5 -15
    -5 -8 -13
    -8 -5 -13
    -5 -8 -11
    -8 -5 -11
    -8 -5 -11
    -5 -8 -11
    -5 -8 -9
    -8 -5 -9
    -5 -8 -9
    -5 8 9
    -8 -5 -9
    -5 -8 -7
    -8 -5 -7
    -5 -8 -7
    -5 8 7
    -8 -5 -5
    -5 -8 -5
    -5 8 5
    -5 -8 -3
    -8 -5 -3
    -5 8 3
    -8 5 3
    5 8 -1
    -8 5 1
    -5 8 1
    -8 -5 -1
    -8 -5 -1
    -5 -8 -1
    -5 8 1
    -8 5 1
    -8 -5 1
    -5 8 -1
    -5 -8 1
    -8 5 -1
    -5 8 -1
    5 8 1
    -8 5 -1
    8 5 3
    5 8 3
    -8 5 -3
    -5 -8 3
    -5 8 -3
    -8 -5 3
    -8 5 -3
    5 8 3
    -5 8 -3
    -8 5 -5
    -5 -8 5
    -8 5 -5
    8 5 5
    5 8 5
    8 5 5
    5 8 5
    8 5 7
    -8 5 -7
    -5 -8 7
    8 5 7
    5 8 7
    5 8 7
    5 8 9
    5 8 9
    5 -8 -9
    -8 5 -9
    8 -5 -9
    8 5 9
    8 5 9
    5 -8 -11
    8 -5 -11
    8 5 11
    8 5 11
    5 8 11
    5 8 11
    5 8 11
    5 8 13
    8 5 13
    5 8 13
    5 -8 -13
    8 -5 -13
    5 8 13
    8 5 13
    5 8 15
    5 -8 -15
    8 -5 -15
    8 -5 -15
    8 5 15
    8 5 15
    5 8 15
    8 5 15
    5 8 15
    5 8 17
    8 5 17
    5 8 17
    5 -8 -17
    8 -5 -17
    8 5 17
    5 8 19
    5 -8 -19
    8 -5 -19
    8 5 19
    8 5 19
    5 8 21
    5 -8 -21
    8 -5 -21
    8 5 21
    5 -8 -23
    5 -8 -23
    8 -5 -23
    5 8 23
    5 -8 -25
    -6 -8 -20
    -6 -8 -18
    -8 -6 -16
    -6 -8 -14
    -8 -6 -14
    -6 -8 -12
    -8 -6 -12
    -8 -6 -12
    -6 -8 -10
    -8 -6 -10
    -6 -8 -10
    -8 -6 -10
    -8 -6 -8
    -6 -8 -8
    -8 -6 -8
    -6 -8 -8
    -8 -6 -6
    -6 -8 -6
    -8 -6 -4
    -6 -8 -4
    6 8 -2
    -8 6 2
    -8 6 2
    -6 8 2
    -8 -6 -2
    -6 -8 -2
    -8 6 0
    -6 8 0
    -8 -6 0
    -8 -6 0
    -6 -8 0
    -8 6 0
    6 8 0
    6 8 2
    8 6 2
    -8 6 -2
    -8 6 -2
    -6 8 -2
    -8 -6 2
    -6 -8 2
    -6 -8 2
    -8 -6 4
    -6 -8 4
    -8 6 -4
    6 8 4
    -8 6 -4
    8 6 4
    6 8 4
    8 6 6
    -8 -6 6
    -6 -8 6
    8 6 6
    6 8 6
    -8 6 -6
    6 8 6
    -8 6 -8
    -6 -8 8
    8 6 8
    6 8 8
    8 6 8
    6 8 8
    6 -8 -10
    8 6 10
    6 8 10
    6 8 10
    8 6 10
    6 -8 -12
    8 -6 -12
    8 6 12
    6 8 12
    6 8 12
    8 6 12
    6 8 12
    6 8 14
    8 6 14
    6 8 14
    6 -8 -14
    8 -6 -14
    8 6 14
    8 6 14
    6 8 14
    6 8 16
    6 -8 -16
    8 -6 -16
    8 -6 -16
    8 6 16
    8 6 16
    6 8 16
    6 8 18
    6 8 18
    8 -6 -18
    6 -8 -18
    8 6 18
    6 -8 -20
    8 -6 -20
    8 6 20
    6 8 20
    6 -8 -22
    6 -8 -22
    8 -6 -22
    8 6 22
    6 8 22
    6 -8 -24
    8 -6 -24
    -7 -8 -19
    -7 -8 -17
    -8 -7 -17
    -7 -8 -15
    -8 -7 -15
    -7 -8 -13
    -8 -7 -13
    -7 -8 -11
    -8 -7 -11
    -8 -7 -11
    -7 -8 -11
    -7 -8 -9
    -8 -7 -9
    -8 -7 -9
    -7 -8 -9
    -7 -8 -7
    -8 -7 -7
    -7 -8 -7
    -8 -7 -5
    -7 -8 -5
    -8 7 3
    -7 8 3
    -8 -7 -3
    -7 -8 -3
    8 7 -1
    -8 7 1
    7 8 -1
    -8 7 1
    -7 8 1
    -8 -7 -1
    -7 -8 -1
    8 7 1
    -8 7 -1
    7 8 1
    -8 7 -1
    -7 8 -1
    -8 -7 1
    -7 -8 1
    -8 -7 1
    -7 -8 1
    8 7 3
    7 8 3
    -8 7 -3
    -8 7 -3
    -7 8 -3
    -8 -7 3
    -7 -8 3
    -8 -7 5
    -7 -8 5
    7 8 5
    8 7 5
    7 8 5
    -7 -8 7
    8 7 7
    7 8 7
    8 7 7
    7 8 7
    -8 -7 7
    -8 -7 9
    8 7 9
    7 8 9
    -7 -8 9
    8 7 9
    7 8 9
    8 7 11
    7 8 11
    8 7 11
    7 8 11
    8 7 13
    7 8 13
    7 -8 -13
    7 8 13
    8 7 13
    8 7 15
    7 8 15
    8 7 15
    7 8 15
    8 7 17
    7 -8 -17
    8 -7 -17
    7 8 17
    8 7 17
    7 8 17
    8 -7 -19
    7 -8 -19
    7 -8 -19
    8 7 19
    8 7 19
    7 8 19
    7 -8 -21
    8 -7 -21
    8 7 21
    7 8 21
    7 -8 -23
    8 -7 -23
    -8 -8 -16
    -8 -8 -14
    -8 -8 -10
    -8 -8 -10
    -8 -8 -8
    -8 -8 -8
    -8 -8 -6
    -8 8 4
    -8 -8 -4
    8 8 -2
    -8 8 2
    -8 -8 -2
    8 8 0
    -8 8 0
    -8 -8 0
    8 8 2
    -8 8 -2
    -8 -8 2
    -8 -8 2
    8 8 4
    -8 -8 4
    -8 -8 6
    8 8 6
    8 8 8
    8 8 8
    8 8 10
    -8 -8 10
    8 8 10
    -8 -8 12
    8 8 14
    8 8 14
    8 8 16
    8 -8 -16
    8 8 16
    8 8 16
    8 -8 -18
    8 8 18
    8 8 18
    8 -8 -20
    8 8 20
    8 -8 -22
    -9 0 1
    -9 0 -1
    -9 0 1
    -9 0 -1
    0 9 1
    0 -9 -3
    -9 0 3
    9 0 3
    -9 0 -3
    -9 0 -3
    0 -9 -3
    -9 0 -3
    0 9 3
    0 9 5
    0 -9 -5
    -9 0 -5
    9 0 5
    0 9 5
    9 0 7
    0 9 7
    9 0 -7
    0 9 7
    0 -9 -7
    -9 0 -9
    9 0 9
    9 0 -9
    0 9 9
    0 -9 -9
    0 9 -9
    9 0 -11
    0 -9 -11
    0 9 11
    -9 0 -11
    -9 0 -13
    9 0 -13
    0 -9 -13
    0 9 13
    -9 0 -15
    0 9 15
    9 0 -15
    0 -9 -15
    9 0 -17
    0 9 19
    0 -9 -19
    0 -9 -21
    0 9 21
    0 -9 -23
    0 9 23
    0 -9 -25
    -1 -9 -24
    -1 9 24
    -1 -9 -22
    -1 9 22
    -1 -9 -20
    -1 9 20
    -1 -9 -20
    -1 9 18
    -1 -9 -18
    -1 -9 -16
    -9 -1 -14
    -1 9 14
    -1 -9 -14
    -1 9 12
    -1 -9 -12
    -1 9 12
    -9 -1 -12
    -9 -1 -10
    -1 -9 -10
    -1 9 10
    1 9 -10
    -1 9 8
    -1 -9 -8
    -9 -1 -8
    -1 -9 -6
    -9 -1 -6
    -1 9 6
    -9 -1 -6
    -1 -9 -6
    9 -1 6
    9 -1 4
    -9 -1 -4
    -1 -9 -4
    -9 -1 -4
    -1 9 4
    -1 -9 -4
    -9 -1 -2
    -9 1 2
    -9 1 2
    -9 -1 -2
    -9 -1 -2
    -1 -9 -2
    -9 -1 0
    -9 1 0
    -9 1 0
    -9 -1 0
    -1 -9 0
    -9 -1 2
    -9 -1 2
    -9 1 -2
    -9 1 -2
    1 -9 -2
    -9 1 -2
    1 9 2
    1 9 2
    -9 -1 4
    -9 1 -4
    1 -9 -4
    -9 1 -4
    1 9 4
    9 1 4
    1 9 4
    9 -1 -6
    1 -9 -6
    -9 1 -6
    -1 9 -6
    1 9 6
    1 9 6
    9 1 6
    1 9 6
    -9 1 -8
    9 1 8
    1 9 8
    1 9 8
    9 -1 -8
    -1 9 -8
    1 -9 -8
    1 9 8
    1 9 10
    -9 1 -10
    9 1 10
    9 -1 -10
    1 9 10
    1 -9 -10
    -1 9 -10
    1 9 12
    9 -1 -12
    1 -9 -12
    -9 1 -12
    9 1 12
    -9 1 -14
    9 1 14
    9 -1 -14
    1 9 14
    1 -9 -14
    9 1 14
    9 -1 -16
    1 -9 -16
    9 1 16
    1 -9 -18
    9 -1 -18
    1 9 18
    1 -9 -18
    9 -1 -20
    1 9 20
    1 -9 -20
    1 -9 -22
    1 9 22
    1 9 24
    1 -9 -24
    1 -9 -26
    -2 -9 -25
    -2 -9 -23
    -2 -9 -21
    -2 9 21
    -2 -9 -21
    -2 -9 -19
    -2 9 19
    -2 9 17
    -2 9 15
    -2 -9 -15
    -2 9 13
    -9 -2 -13
    -2 -9 -13
    -2 9 11
    -2 -9 -11
    -2 9 11
    -9 -2 -11
    -2 -9 -9
    -2 9 9
    -9 -2 -9
    -2 9 9
    -2 -9 -7
    -9 -2 -7
    -9 -2 -7
    -2 -9 -7
    -2 9 7
    -2 -9 -5
    -9 -2 -5
    -2 -9 -5
    -9 -2 -3
    -9 -2 -3
    -2 -9 -3
    -9 2 1
    2 9 -1
    -9 2 1
    -9 -2 -1
    -9 -2 -1
    -9 -2 1
    -9 2 -1
    -9 2 -1
    -9 -2 1
    2 -9 -1
    -9 2 -1
    2 9 1
    2 9 1
    -9 -2 3
    -9 2 -3
    -9 2 -3
    2 -9 -3
    -9 2 -3
    2 9 3
    -2 9 -3
    9 2 3
    2 9 3
    -9 -2 5
    9 -2 -5
    2 -9 -5
    -9 2 -5
    -2 9 -5
    2 9 5
    2 9 5
    9 2 5
    2 9 5
    9 2 7
    -9 2 -7
    -2 9 -7
    2 9 7
    9 -2 -7
    2 -9 -7
    2 9 7
    2 9 7
    -9 2 -9
    2 9 9
    9 2 9
    2 9 9
    9 -2 -9
    2 9 9
    9 2 9
    2 -9 -9
    -2 9 -9
    -9 2 -11
    9 -2 -11
    2 -9 -11
    9 2 11
    2 9 11
    2 9 11
    9 2 11
    2 9 11
    9 2 13
    -9 2 -13
    9 -2 -13
    2 9 13
    2 -9 -13
    2 9 13
    9 -2 -15
    2 9 15
    2 -9 -15
    9 2 15
    9 2 15
    2 -9 -17
    9 -2 -17
    2 9 17
    9 2 17
    9 -2 -19
    2 9 19
    9 2 19
    2 -9 -21
    2 9 21
    9 -2 -21
    2 9 23
    2 -9 -23
    2 -9 -25
    2 -9 -25
    9 2 25
    -3 -9 -22
    -3 -9 -20
    -3 -9 -20
    -3 -9 -18
    -3 9 18
    -3 9 14
    -3 -9 -14
    -3 9 12
    -3 -9 -12
    -9 -3 -12
    -3 -9 -10
    -9 -3 -10
    -3 9 10
    -3 9 8
    -3 -9 -8
    -3 -9 -8
    -9 -3 -8
    -3 -9 -6
    -3 9 6
    -3 -9 -6
    -9 -3 -6
    3 9 -4
    -9 -3 -4
    -3 9 4
    -3 -9 -4
    -9 3 2
    -9 -3 -2
    -9 -3 -2
    -3 9 2
    -9 3 2
    3 9 -2
    -9 -3 0
    -9 3 0
    -9 3 0
    -9 3 0
    -3 9 0
    3 9 0
    -9 3 -2
    -9 -3 2
    -9 3 -2
    3 9 2
    -9 3 -2
    3 9 2
    -9 -3 2
    -3 9 -2
    9 3 2
    9 3 4
    -9 3 -4
    3 9 4
    -9 3 -4
    3 9 4
    -3 9 -4
    9 3 6
    -9 3 -6
    3 9 6
    9 -3 -6
    3 -9 -6
    -3 9 -6
    3 9 6
    9 3 8
    3 9 8
    -9 3 -8
    3 9 8
    9 -3 -8
    9 3 8
    3 -9 -8
    3 9 8
    -3 9 -8
    9 3 10
    3 9 10
    -9 3 -10
    3 9 10
    9 -3 -10
    9 3 10
    3 -9 -10
    3 9 10
    -9 3 -12
    9 -3 -12
    3 -9 -12
    9 3 12
    3 9 12
    3 9 12
    9 3 12
    3 9 12
    9 -3 -14
    3 -9 -14
    9 3 14
    3 9 14
    3 9 14
    9 3 14
    3 -9 -16
    9 -3 -16
    9 3 16
    3 9 18
    3 9 20
    3 -9 -20
    9 -3 -20
    3 9 22
    3 -9 -22
    9 -3 -22
    3 -9 -24
    3 -9 -24
    3 9 24
    -4 -9 -21
    -4 -9 -21
    -4 -9 -19
    -4 -9 -17
    -4 -9 -15
    -4 -9 -13
    -9 -4 -11
    -9 -4 -11
    -4 -9 -11
    -4 9 11
    -4 -9 -9
    -4 -9 -9
    -9 -4 -9
    -4 9 9
    -9 -4 -9
    -4 -9 -7
    -9 -4 -7
    -4 -9 -7
    -9 -4 -7
    -4 9 7
    -9 -4 -7
    4 9 -5
    -9 -4 -5
    -4 9 5
    -4 -9 -5
    -9 4 3
    -9 -4 -3
    -9 -4 -3
    -4 9 3
    -9 4 1
    -9 4 1
    -9 -4 -1
    -9 -4 -1
    -4 9 1
    4 9 -1
    -9 -4 1
    -9 4 -1
    -4 9 -1
    4 9 1
    -9 4 -1
    9 4 3
    -9 -4 3
    -9 4 -3
    4 9 3
    -4 9 -3
    4 9 3
    -9 4 -3
    9 4 5
    4 9 5
    -9 4 -5
    4 9 5
    -4 9 -5
    9 4 7
    4 9 7
    -9 4 -7
    9 -4 -7
    9 4 7
    4 9 7
    -4 9 -7
    -9 4 -9
    9 -4 -9
    4 -9 -9
    9 4 9
    4 9 9
    4 9 9
    9 4 9
    4 9 9
    9 4 11
    4 9 11
    4 9 11
    -9 4 -11
    9 -4 -11
    9 4 11
    4 -9 -11
    4 9 11
    4 -9 -13
    9 -4 -13
    4 -9 -13
    9 4 13
    4 9 13
    4 9 13
    9 4 13
    4 9 13
    9 4 15
    4 -9 -15
    9 -4 -15
    9 4 15
    4 9 15
    4 9 17
    9 4 17
    4 9 19
    4 -9 -19
    9 -4 -19
    9 4 19
    4 -9 -21
    9 -4 -21
    4 9 21
    4 -9 -23
    4 -9 -23
    4 9 23
    4 -9 -25
    -5 -9 -20
    -5 -9 -20
    -5 -9 -18
    -5 -9 -16
    -5 -9 -14
    -5 -9 -12
    -9 -5 -12
    -5 -9 -10
    -9 -5 -10
    -9 -5 -10
    -5 -9 -10
    -5 -9 -8
    -9 -5 -8
    -9 -5 -8
    -5 -9 -8
    -9 -5 -6
    -9 -5 -6
    -5 -9 -6
    -5 9 6
    5 9 -4
    -9 -5 -4
    -5 -9 -4
    -5 9 4
    -9 5 4
    -9 5 2
    -5 9 2
    -9 -5 -2
    -9 -5 -2
    -5 9 2
    5 9 -2
    -9 5 2
    -9 5 0
    -9 5 0
    -5 9 0
    -9 -5 0
    -9 -5 0
    -5 -9 0
    5 9 0
    -5 9 0
    -9 -5 2
    -9 5 -2
    -5 9 -2
    -5 9 -2
    9 5 2
    5 9 2
    -9 5 -2
    -9 -5 4
    -9 5 -4
    5 9 4
    5 9 4
    -5 9 -4
    9 5 4
    -9 5 -4
    -9 -5 6
    -9 5 -6
    5 9 6
    9 5 6
    5 9 6
    -9 5 -8
    5 -9 -8
    9 -5 -8
    9 5 8
    5 9 8
    9 5 8
    5 9 8
    9 5 10
    5 9 10
    -9 5 -10
    5 -9 -10
    9 -5 -10
    9 5 10
    5 9 10
    5 9 10
    5 -9 -12
    9 -5 -12
    9 5 12
    5 9 12
    5 9 12
    9 5 12
    5 9 12
    9 5 14
    5 -9 -14
    9 -5 -14
    5 9 14
    9 5 14
    5 9 14
    5 9 16
    9 5 16
    9 5 16
    5 9 18
    5 -9 -18
    9 -5 -18
    9 5 18
    9 5 18
    5 -9 -20
    9 -5 -20
    9 5 20
    5 9 20
    5 -9 -22
    5 -9 -22
    9 -5 -22
    5 9 22
    5 -9 -24
    -6 -9 -21
    -6 -9 -19
    -6 -9 -17
    -6 -9 -15
    -6 -9 -13
    -9 -6 -11
    -6 -9 -11
    -9 -6 -11
    -9 -6 -9
    -6 -9 -9
    -9 -6 -9
    -6 -9 -9
    -9 -6 -7
    -6 -9 -7
    -6 -9 -7
    -9 -6 -7
    6 9 -5
    -6 -9 -5
    -9 -6 -5
    -9 6 3
    6 9 -3
    -9 6 3
    -6 9 3
    -9 -6 -3
    6 9 -1
    -9 6 1
    -9 6 1
    -6 9 1
    -9 -6 -1
    -9 -6 -1
    -6 -9 -1
    9 6 1
    6 9 1
    -9 6 -1
    -9 6 -1
    -6 9 -1
    -9 -6 1
    -9 -6 1
    -6 -9 1
    9 6 3
    -9 -6 3
    -9 6 -3
    -9 6 -3
    -6 -9 3
    6 9 3
    9 6 5
    6 9 5
    -9 6 -5
    -9 -6 5
    6 9 5
    -9 6 -7
    -9 -6 7
    9 6 7
    6 9 7
    9 6 7
    6 9 7
    9 6 9
    6 9 9
    9 6 9
    9 6 11
    6 9 11
    6 -9 -11
    9 -6 -11
    9 6 11
    6 9 11
    6 9 11
    6 -9 -13
    9 -6 -13
    6 9 13
    6 9 13
    9 6 15
    6 9 15
    9 6 15
    6 9 15
    6 9 17
    6 -9 -17
    9 -6 -17
    9 6 17
    9 6 17
    6 9 17
    6 -9 -19
    9 -6 -19
    9 6 19
    6 9 19
    9 6 19
    6 -9 -21
    6 -9 -21
    9 -6 -21
    6 9 21
    6 -9 -23
    -7 -9 -20
    -7 -9 -18
    -7 -9 -16
    -7 -9 -14
    -9 -7 -14
    -7 -9 -10
    -9 -7 -10
    -7 -9 -10
    -9 -7 -10
    -7 -9 -8
    -7 -9 -8
    -9 -7 -8
    -9 -7 -8
    -7 -9 -6
    -9 -7 -6
    7 9 -4
    -9 7 4
    -7 9 4
    -7 -9 -4
    -9 -7 -4
    9 7 -2
    7 9 -2
    -9 7 2
    -7 9 2
    -9 -7 -2
    -7 -9 -2
    9 7 0
    7 9 0
    -9 7 0
    -9 7 0
    -7 9 0
    -9 -7 0
    -9 -7 0
    -7 -9 0
    9 7 2
    7 9 2
    -9 7 -2
    -7 9 -2
    -9 7 -2
    -9 -7 2
    -9 -7 2
    -7 -9 2
    9 7 4
    7 9 4
    -9 7 -4
    -9 -7 4
    -7 -9 4
    -9 -7 6
    7 9 6
    9 7 6
    7 9 6
    7 9 8
    7 9 8
    9 7 8
    -9 -7 10
    9 7 10
    7 9 10
    9 7 10
    7 9 10
    -9 -7 12
    9 -7 -12
    7 9 12
    9 7 14
    7 9 14
    -9 -7 14
    9 7 14
    7 9 14
    9 7 16
    7 -9 -16
    -9 -7 16
    9 -7 -16
    9 7 16
    7 9 16
    7 9 16
    9 7 16
    7 -9 -18
    -9 -7 18
    9 -7 -18
    9 7 18
    9 7 18
    7 9 18
    7 -9 -20
    9 -7 -20
    7 9 20
    7 -9 -22
    9 -7 -22
    -8 -9 -17
    -8 -9 -15
    -9 -8 -15
    -8 -9 -13
    -9 -8 -13
    -9 -8 -11
    -8 -9 -11
    -9 -8 -9
    -8 -9 -9
    -9 -8 -9
    -8 -9 -9
    -9 -8 -7
    -8 -9 -7
    -9 -8 -7
    -8 -9 -7
    8 9 -5
    -9 8 5
    -8 9 5
    -9 -8 -5
    -8 -9 -5
    9 8 -3
    -9 8 3
    -8 9 3
    8 9 -3
    9 8 -1
    8 9 -1
    -9 8 1
    -8 9 1
    -8 -9 -1
    8 9 1
    -9 8 -1
    -8 9 -1
    -8 -9 1
    9 8 1
    9 8 3
    8 9 3
    9 8 5
    8 9 5
    9 8 7
    8 9 7
    9 8 9
    8 9 9
    -9 -8 9
    8 9 11
    -9 -8 11
    9 8 11
    8 9 11
    9 8 13
    8 9 13
    9 -8 -13
    -9 -8 13
    9 8 13
    8 9 13
    9 8 15
    8 9 15
    9 -8 -15
    9 8 15
    8 9 15
    9 8 15
    8 9 15
    8 -9 -17
    9 -8 -17
    9 8 17
    8 9 17
    9 8 17
    8 9 17
    8 -9 -19
    9 -8 -19
    8 9 19
    8 -9 -21
    9 -8 -21
    -9 9 20
    -9 -9 -14
    -9 -9 -12
    -9 -9 -10
    -9 -9 -8
    -9 9 8
    -9 9 6
    -9 -9 -6
    9 9 -4
    -9 9 4
    -9 9 2
    -9 -9 -2
    9 9 0
    -9 9 0
    -9 -9 0
    -9 -9 2
    9 9 2
    9 9 4
    -9 -9 4
    -9 -9 6
    -9 -9 6
    9 9 10
    9 9 12
    9 9 12
    9 9 14
    9 9 14
    9 -9 -16
    9 9 16
    9 -9 -18
    -10 0 0
    -10 0 0
    -10 0 2
    -10 0 2
    -10 0 -2
    -10 0 -2
    0 -10 -2
    -10 0 -2
    -10 0 4
    0 -10 -4
    -10 0 -4
    0 10 4
    10 0 4
    10 0 6
    0 -10 -6
    -10 0 -6
    0 10 6
    0 10 8
    0 -10 -8
    0 10 -8
    10 0 8
    -10 0 -10
    0 10 10
    0 -10 -10
    0 10 -10
    -10 0 -12
    0 10 12
    0 -10 -12
    -10 0 -14
    0 10 14
    0 -10 -14
    0 10 16
    0 10 18
    0 -10 -18
    0 -10 -20
    0 10 20
    0 10 22
    0 -10 -22
    0 -10 -24
    -1 -10 -23
    -1 -10 -21
    -1 -10 -19
    -1 10 19
    -1 -10 -19
    -1 10 17
    -1 -10 -17
    -10 -1 -15
    -10 -1 -13
    -1 10 13
    -1 -10 -13
    -10 -1 -11
    -1 10 11
    -1 -10 -11
    -1 10 11
    -1 -10 -9
    1 10 -9
    -1 10 9
    -1 -10 -7
    -1 10 7
    -1 -10 -5
    -1 -10 -5
    -10 -1 -5
    -10 -1 -5
    -10 1 3
    -10 1 3
    -10 -1 -3
    -1 -10 -3
    -10 -1 -3
    -1 -10 -3
    10 -1 3
    -10 1 1
    -10 1 1
    -10 -1 -1
    -10 -1 -1
    -10 -1 -1
    -10 -1 1
    -10 1 -1
    -10 -1 1
    -10 1 -1
    1 -10 -1
    -10 1 -1
    -10 -1 3
    -10 -1 3
    -10 1 -3
    -10 1 -3
    1 -10 -3
    -10 1 -3
    1 10 3
    10 1 5
    1 10 5
    -10 -1 5
    -1 10 -5
    1 -10 -5
    -10 1 -5
    1 10 5
    10 1 7
    1 -10 -7
    -1 10 -7
    1 10 7
    -10 1 -7
    1 10 7
    1 10 9
    1 -10 -9
    -1 10 -9
    1 10 9
    10 1 9
    -10 1 -9
    10 1 11
    -10 1 -11
    1 10 11
    10 -1 -11
    1 -10 -11
    -10 1 -13
    1 10 13
    10 -1 -13
    1 -10 -13
    -10 1 -15
    10 1 15
    1 10 17
    1 -10 -17
    1 -10 -19
    1 10 19
    1 10 21
    1 -10 -21
    1 10 23
    1 -10 -23
    -2 -10 -24
    -2 -10 -22
    -2 -10 -20
    -2 -10 -20
    -2 -10 -18
    -2 10 16
    -2 -10 -16
    -10 -2 -14
    -2 -10 -14
    -10 -2 -12
    -2 -10 -12
    -2 10 12
    -2 -10 -10
    -2 10 10
    -10 -2 -10
    -10 -2 -10
    -2 -10 -8
    -10 -2 -8
    -2 10 8
    -2 -10 -6
    -10 -2 -6
    -2 -10 -6
    -10 -2 -6
    -2 10 6
    -2 -10 -4
    -10 2 4
    -10 -2 -4
    -10 2 2
    -10 2 2
    -10 -2 -2
    -10 -2 -2
    -2 -10 -2
    -10 -2 0
    -10 2 0
    -10 2 0
    -10 -2 0
    -10 2 0
    -2 -10 0
    -2 10 0
    10 2 2
    -10 -2 2
    -10 2 -2
    -10 2 -2
    -10 -2 2
    -10 2 -2
    -2 10 -2
    10 2 4
    -2 10 -4
    2 10 4
    -10 -2 4
    -10 -2 4
    2 -10 -4
    -10 2 -4
    2 10 4
    -10 -2 6
    2 -10 -6
    2 10 6
    -2 10 -6
    2 10 6
    10 2 6
    -10 2 -6
    2 10 6
    -10 2 -8
    -10 -2 8
    10 -2 -8
    2 -10 -8
    2 10 8
    2 10 8
    -2 10 -8
    10 2 8
    2 10 8
    10 -2 -10
    2 -10 -10
    -2 10 -10
    2 10 10
    2 10 10
    10 2 10
    -10 2 -10
    2 10 10
    10 2 12
    -10 2 -12
    2 10 12
    10 -2 -12
    2 -10 -12
    2 10 12
    10 2 14
    -10 2 -14
    10 -2 -14
    2 -10 -14
    10 2 14
    2 -10 -16
    2 10 16
    2 -10 -16
    2 10 18
    2 -10 -18
    10 -2 -18
    10 2 18
    2 10 20
    2 -10 -20
    2 10 22
    2 -10 -22
    2 -10 -24
    2 -10 -24
    -3 -10 -23
    -3 -10 -21
    -3 -10 -21
    -3 -10 -19
    -3 -10 -17
    -10 -3 -13
    -3 -10 -13
    -10 -3 -11
    -3 -10 -11
    -3 10 11
    -10 -3 -9
    -3 -10 -9
    -3 10 9
    -3 -10 -7
    -10 -3 -7
    -3 10 7
    -3 -10 -7
    -3 -10 -5
    -3 -10 -5
    -10 -3 -5
    -3 10 5
    -10 3 3
    -10 3 3
    -10 -3 -3
    -10 -3 -3
    -3 10 3
    -3 -10 -3
    -10 3 1
    -10 3 1
    -10 -3 -1
    -10 -3 -1
    -10 3 1
    -3 -10 -1
    -3 10 1
    -10 -3 1
    -10 3 -1
    -10 3 -1
    -10 3 -1
    -3 10 -1
    3 10 1
    10 3 3
    -10 3 -3
    3 10 3
    -10 -3 3
    -10 3 -3
    3 10 3
    -10 3 -3
    -3 10 -3
    10 3 5
    -10 3 -5
    3 10 5
    -10 -3 5
    3 10 5
    3 10 5
    -3 10 -5
    3 -10 -7
    3 10 7
    -3 10 -7
    3 10 7
    10 3 7
    3 10 7
    -10 3 -7
    10 3 9
    3 10 9
    -10 3 -9
    3 10 9
    10 -3 -9
    3 -10 -9
    3 10 9
    -10 3 -11
    3 10 11
    10 3 11
    3 10 11
    10 -3 -11
    3 -10 -11
    3 10 11
    3 10 13
    10 3 13
    -10 3 -13
    10 -3 -13
    3 -10 -13
    3 10 13
    3 10 15
    3 -10 -15
    10 -3 -15
    10 3 15
    3 10 17
    3 -10 -17
    10 -3 -17
    10 3 17
    3 10 19
    3 -10 -19
    10 -3 -19
    10 3 19
    3 -10 -21
    3 10 21
    3 -10 -23
    3 10 23
    -4 -10 -22
    -4 -10 -20
    -4 -10 -20
    -4 -10 -18
    -4 -10 -16
    -4 -10 -12
    -4 -10 -10
    -10 -4 -10
    -4 10 10
    -4 -10 -8
    -4 -10 -8
    -4 10 8
    -10 -4 -8
    -4 -10 -6
    -10 -4 -6
    -10 -4 -6
    -4 10 6
    -4 -10 -6
    -10 4 4
    -10 -4 -4
    -4 -10 -4
    -4 10 4
    -10 -4 -2
    -10 4 2
    -10 -4 -2
    -4 10 2
    -4 -10 -2
    4 10 -2
    -10 4 0
    -10 -4 0
    -10 -4 0
    -4 10 0
    4 10 0
    -10 4 0
    10 4 2
    -10 4 -2
    -10 -4 2
    -10 4 -2
    -4 10 -2
    4 10 2
    -10 -4 4
    -10 4 -4
    4 10 4
    -4 10 -4
    10 4 4
    4 10 4
    -10 4 -4
    4 10 6
    -10 -4 6
    4 10 6
    10 4 6
    -4 10 -6
    -10 4 -6
    10 4 8
    4 10 8
    -10 4 -8
    4 10 8
    4 10 8
    4 10 10
    -10 4 -10
    10 -4 -10
    4 10 10
    4 10 10
    10 4 10
    10 4 12
    4 10 12
    -10 4 -12
    4 -10 -12
    10 -4 -12
    10 4 12
    4 10 12
    4 10 12
    4 -10 -14
    10 -4 -14
    10 4 14
    4 10 14
    4 10 14
    10 4 16
    10 -4 -16
    4 10 16
    4 -10 -18
    10 -4 -18
    10 4 18
    4 10 18
    4 -10 -20
    10 -4 -20
    4 10 20
    4 -10 -22
    4 10 22
    4 -10 -24
    -5 -10 -21
    -5 -10 -19
    -5 -10 -17
    -5 -10 -15
    -5 -10 -11
    -10 -5 -11
    -10 -5 -9
    -5 -10 -9
    -5 -10 -9
    -5 -10 -7
    -10 -5 -7
    -10 -5 -7
    -5 -10 -7
    -5 10 7
    -10 -5 -5
    -5 -10 -5
    -5 10 5
    5 10 -5
    5 10 -3
    -10 5 3
    -10 5 3
    -10 -5 -3
    -5 -10 -3
    -5 10 3
    -10 5 1
    -10 -5 -1
    5 10 -1
    -5 10 1
    -10 5 1
    -10 -5 1
    -10 5 -1
    -10 -5 1
    10 5 1
    5 10 1
    -5 10 -1
    -10 5 -1
    10 5 3
    -10 5 -3
    -10 5 -3
    -10 -5 3
    5 10 3
    -5 10 -3
    -10 5 -5
    -10 -5 5
    5 10 5
    10 5 5
    5 10 5
    -10 5 -7
    -10 -5 7
    5 10 7
    10 5 7
    5 10 7
    10 5 9
    5 10 9
    -10 5 -9
    5 10 9
    5 10 9
    10 5 11
    5 10 11
    5 -10 -11
    10 -5 -11
    5 10 11
    5 10 11
    5 -10 -13
    10 -5 -13
    10 5 13
    5 10 13
    5 10 13
    10 5 15
    5 -10 -15
    10 -5 -15
    10 5 15
    5 10 15
    5 -10 -17
    10 -5 -17
    5 10 17
    10 5 17
    5 -10 -19
    10 -5 -19
    5 10 19
    10 5 19
    5 -10 -21
    5 10 21
    5 -10 -23
    -6 -10 -20
    -6 -10 -18
    -6 -10 -16
    -6 -10 -14
    -10 -6 -10
    -6 -10 -10
    -6 -10 -10
    -6 -10 -8
    -6 -10 -8
    -10 -6 -8
    -10 -6 -8
    6 10 -6
    -6 10 6
    -10 -6 -6
    -6 -10 -6
    -10 -6 -6
    -6 -10 -6
    -10 6 4
    -6 10 4
    -10 -6 -4
    -6 -10 -4
    6 10 -4
    6 10 -2
    -10 6 2
    -10 6 2
    -10 -6 -2
    -10 6 0
    10 6 0
    -10 6 0
    -10 -6 0
    -10 -6 0
    6 10 0
    10 6 2
    6 10 2
    -10 6 -2
    -10 6 -2
    -10 -6 2
    -10 -6 2
    -10 6 -4
    -10 -6 4
    10 6 4
    6 10 4
    10 6 6
    6 10 6
    -10 6 -6
    6 10 6
    10 6 8
    6 10 8
    -10 6 -8
    -10 -6 8
    6 10 8
    10 6 10
    6 10 10
    -10 -6 10
    6 10 10
    -10 -6 12
    6 10 12
    6 10 12
    10 6 14
    6 10 14
    6 -10 -14
    -10 -6 14
    10 -6 -14
    6 10 14
    10 6 16
    6 10 16
    6 -10 -16
    -10 -6 16
    10 -6 -16
    6 10 16
    10 6 16
    6 -10 -18
    -10 -6 18
    10 -6 -18
    6 10 18
    10 6 18
    6 -10 -20
    10 -6 -20
    6 10 20
    6 -10 -22
    -10 7 21
    -7 -10 -19
    -7 -10 -17
    -7 -10 -15
    -7 -10 -13
    -7 -10 -11
    -10 -7 -11
    -10 -7 -11
    -10 -7 -9
    -7 -10 -9
    7 10 -7
    -7 -10 -7
    -10 7 7
    -7 10 7
    -7 -10 -7
    -10 -7 -7
    -10 -7 -7
    7 10 -5
    -10 7 5
    -7 10 5
    -10 -7 -5
    -7 -10 -5
    10 7 -3
    7 10 -3
    -10 7 3
    -7 10 3
    -7 -10 -3
    10 7 -1
    7 10 -1
    -10 7 1
    -10 7 1
    -7 10 1
    10 7 1
    7 10 1
    -10 7 -1
    -10 7 -1
    10 7 3
    7 10 3
    -10 7 -3
    10 7 5
    -10 -7 5
    7 10 5
    10 7 7
    7 10 7
    -10 -7 7
    -10 -7 9
    7 10 9
    10 7 11
    7 10 11
    -10 -7 11
    7 10 11
    7 10 11
    10 7 13
    7 10 13
    -10 -7 13
    7 10 13
    7 10 15
    10 7 15
    -10 -7 15
    10 -7 -15
    7 10 15
    10 7 15
    -10 -7 17
    10 -7 -17
    7 10 17
    10 7 17
    7 -10 -19
    10 -7 -19
    7 10 19
    7 -10 -21
    -10 8 20
    -8 -10 -16
    -8 -10 -14
    -8 -10 -12
    -10 -8 -12
    8 10 -10
    -8 -10 -10
    -10 -8 -10
    8 10 -8
    -10 8 8
    -8 10 8
    -10 -8 -8
    -8 -10 -8
    -8 10 6
    -10 -8 -6
    -8 -10 -6
    10 8 -4
    8 10 -4
    -10 8 4
    -8 10 4
    -10 -8 -4
    -8 -10 -4
    10 8 -2
    8 10 -2
    -10 8 2
    -8 10 2
    -10 -8 -2
    8 10 0
    -10 8 0
    -8 10 0
    -10 -8 0
    10 8 2
    8 10 2
    -10 -8 2
    10 8 4
    8 10 4
    -10 -8 4
    -10 -8 4
    -10 -8 6
    -10 -8 6
    -10 -8 8
    10 8 10
    8 10 10
    -10 -8 10
    10 8 12
    8 10 12
    -10 -8 12
    10 8 12
    8 10 12
    10 8 14
    8 10 14
    -10 -8 14
    8 10 14
    10 8 14
    8 10 14
    8 -10 -16
    10 8 16
    8 10 16
    8 -10 -18
    10 -8 -18
    10 8 18
    -10 9 19
    -10 9 17
    -10 9 15
    -9 10 15
    -9 -10 -15
    10 9 -13
    -10 9 13
    -9 10 13
    -9 -10 -13
    10 9 -11
    -10 9 11
    -9 10 11
    -9 -10 -11
    -10 -9 -11
    10 9 -9
    9 10 -9
    -10 -9 -9
    -10 9 9
    -9 10 9
    -9 -10 -9
    -10 -9 -9
    -9 -10 -9
    10 9 -7
    9 10 -7
    -9 -10 -7
    -10 -9 -7
    10 9 -5
    9 10 -5
    -10 9 5
    -10 -9 -5
    -9 -10 -5
    -10 -9 -5
    -9 -10 -5
    -10 9 3
    -9 10 3
    -10 -9 -3
    -9 -10 -3
    -10 9 1
    -9 10 1
    -10 -9 -1
    -10 -9 1
    -9 -10 1
    -10 -9 3
    -9 -10 3
    9 10 5
    -10 -9 5
    9 10 7
    -10 -9 7
    -10 -9 7
    10 9 9
    9 10 9
    -10 -9 9
    10 9 11
    9 10 11
    9 10 11
    -10 -9 11
    10 9 11
    10 9 13
    9 10 13
    10 9 13
    9 10 13
    10 9 15
    9 10 15
    10 9 17
    -10 10 14
    -10 10 12
    -10 -10 -12
    10 10 -10
    -10 10 10
    -10 -10 -10
    10 10 -8
    -10 10 8
    -10 -10 -8
    -10 -10 -6
    10 10 -6
    -10 10 6
    -10 -10 -6
    -10 10 4
    -10 -10 -4
    10 10 -2
    -10 10 2
    10 10 0
    10 10 2
    -10 -10 2
    -10 -10 4
    10 10 4
    -10 -10 6
    10 10 8
    10 10 10
    10 10 10
    10 10 12
    10 10 12
    10 10 14
    10 10 16
    11 0 1
    -11 0 1
    -11 0 -1
    -11 0 1
    -11 0 -1
    -11 0 1
    0 -11 -1
    -11 0 -1
    11 0 3
    -11 0 3
    -11 0 3
    0 -11 -3
    -11 0 -3
    11 0 5
    -11 0 5
    -11 0 5
    0 -11 -5
    -11 0 -5
    0 11 -5
    -11 0 7
    0 -11 -7
    0 11 -7
    -11 0 -9
    0 -11 -9
    0 11 -9
    0 11 9
    0 11 11
    -11 0 -11
    0 -11 -11
    -11 0 -13
    0 11 15
    0 -11 -15
    0 11 17
    0 -11 -17
    0 -11 -19
    0 -11 -19
    0 -11 -21
    0 -11 -23
    -1 -11 -22
    -1 -11 -20
    -1 -11 -18
    -1 -11 -16
    -11 -1 -12
    -1 -11 -12
    -1 11 12
    -1 -11 -10
    -1 11 10
    -11 -1 -10
    -1 -11 -8
    1 11 -8
    -1 -11 -6
    -11 -1 -6
    -11 1 4
    -11 1 4
    -1 -11 -4
    -11 -1 -4
    -11 1 2
    -11 1 2
    -11 -1 -2
    -1 -11 -2
    -11 -1 -2
    -11 1 0
    -11 -1 0
    -11 -1 0
    -11 1 0
    -11 -1 0
    -11 1 0
    11 1 2
    -11 -1 2
    -11 -1 2
    -11 1 -2
    -11 1 -2
    1 -11 -2
    -11 1 -2
    -1 11 -2
    11 1 4
    -11 -1 4
    -11 -1 4
    1 11 4
    1 -11 -4
    -11 1 -4
    -1 11 -4
    -11 -1 6
    -11 -1 6
    1 -11 -6
    1 11 6
    -1 11 -6
    11 1 6
    -11 1 -8
    1 -11 -8
    1 11 8
    -1 11 -8
    11 1 8
    1 -11 -10
    1 11 10
    -1 11 -10
    -11 1 -10
    -11 1 -12
    1 -11 -12
    1 11 14
    -11 1 -14
    1 -11 -14
    1 11 16
    1 -11 -16
    1 11 18
    1 -11 -18
    1 -11 -18
    1 -11 -20
    1 11 20
    1 -11 -22
    -2 -11 -23
    -2 -11 -21
    -2 -11 -19
    -2 -11 -19
    -2 -11 -17
    -2 -11 -15
    -11 -2 -13
    -11 -2 -11
    -2 -11 -11
    -2 11 11
    -2 -11 -9
    2 11 -9
    -2 11 9
    -2 -11 -7
    -2 11 7
    -11 -2 -7
    -11 2 5
    -11 2 5
    -11 -2 -5
    -2 -11 -5
    -2 11 5
    -2 -11 -5
    -11 -2 -5
    -11 2 3
    -11 2 3
    -11 -2 -3
    -2 -11 -3
    -2 11 3
    -2 -11 -3
    -11 -2 -1
    -11 2 1
    -11 2 1
    -11 2 1
    -11 -2 -1
    -2 11 1
    11 2 1
    -11 2 -1
    -11 -2 1
    -11 -2 1
    -11 2 -1
    -11 -2 1
    -11 2 -1
    -2 11 -1
    -11 -2 3
    -11 -2 3
    -11 2 -3
    -11 2 -3
    -2 11 -3
    11 2 3
    11 2 5
    -11 2 -5
    -11 -2 5
    -11 -2 5
    2 11 5
    -2 11 -5
    2 -11 -7
    2 11 7
    -2 11 -7
    11 2 7
    -11 2 -7
    2 11 7
    2 -11 -9
    2 11 9
    -2 11 -9
    11 2 9
    -11 2 -9
    11 2 11
    -11 2 -11
    2 -11 -11
    2 11 11
    -11 2 -13
    2 11 13
    2 -11 -15
    11 2 15
    2 11 15
    2 -11 -17
    11 2 17
    2 11 17
    2 -11 -19
    2 11 19
    2 -11 -21
    2 11 21
    2 -11 -23
    -3 -11 -22
    -11 3 22
    -3 -11 -20
    -3 -11 -20
    -3 -11 -18
    -3 -11 -16
    -3 -11 -14
    -11 -3 -12
    -11 -3 -10
    -3 -11 -10
    -11 -3 -10
    -3 11 10
    -3 -11 -8
    -11 -3 -8
    -3 11 8
    -3 -11 -6
    -11 3 6
    -11 3 6
    -3 -11 -6
    -3 11 6
    -11 -3 -6
    -3 -11 -4
    -11 3 4
    -11 3 4
    -3 -11 -4
    -11 -3 -4
    -3 11 4
    -11 3 2
    -11 -3 -2
    -11 3 2
    -11 -3 -2
    -3 -11 -2
    -3 11 2
    -11 3 0
    -11 -3 0
    -11 3 0
    -11 -3 0
    -3 -11 0
    -3 11 0
    -11 3 -2
    -11 -3 2
    -11 3 -2
    -3 11 -2
    11 3 2
    11 3 4
    -11 3 -4
    3 11 4
    -11 -3 4
    -3 11 -4
    11 3 6
    -11 3 -6
    3 11 6
    3 11 6
    -3 11 -6
    3 11 8
    11 3 8
    -3 11 -8
    3 11 8
    -11 3 -8
    11 3 10
    3 11 10
    -11 3 -10
    3 11 10
    3 11 10
    -11 3 -12
    11 -3 -12
    11 3 14
    3 -11 -14
    3 11 14
    3 -11 -16
    11 3 16
    3 11 16
    3 -11 -18
    3 11 18
    11 3 18
    3 -11 -20
    3 11 20
    3 -11 -22
    -4 -11 -21
    -4 -11 -19
    -4 -11 -17
    -4 -11 -15
    -4 -11 -13
    -11 -4 -11
    -11 -4 -9
    -4 -11 -9
    -4 11 9
    -4 -11 -7
    -11 4 7
    -4 -11 -7
    -4 11 7
    -11 -4 -7
    -11 4 5
    -11 4 5
    -4 -11 -5
    -4 -11 -5
    -11 -4 -5
    -4 11 5
    -11 4 3
    -11 4 3
    -11 -4 -3
    -4 -11 -3
    -4 11 3
    -11 4 1
    -11 -4 -1
    -11 -4 -1
    -4 -11 -1
    -4 11 1
    -11 4 1
    11 4 1
    -11 4 -1
    -11 -4 1
    -11 4 -1
    -11 -4 1
    -4 11 -1
    -11 -4 3
    -11 4 -3
    11 4 3
    -4 11 -3
    4 11 3
    -11 4 -3
    4 11 5
    11 4 5
    -4 11 -5
    4 11 5
    -11 4 -5
    11 4 7
    4 11 7
    -11 4 -7
    4 11 7
    4 11 7
    11 4 9
    4 11 9
    -11 4 -9
    -11 -4 9
    4 11 9
    4 11 9
    -11 4 -11
    4 -11 -11
    4 11 11
    11 4 13
    4 11 13
    11 4 15
    4 -11 -15
    11 -4 -15
    4 11 15
    11 4 15
    4 -11 -17
    4 11 17
    11 4 17
    4 -11 -19
    4 11 19
    4 -11 -21
    4 11 21
    -5 -11 -20
    -5 -11 -20
    -5 -11 -18
    -5 -11 -16
    -5 -11 -14
    -5 -11 -12
    -11 -5 -10
    -11 -5 -10
    -11 -5 -8
    -5 -11 -8
    -11 5 6
    -5 -11 -6
    -11 -5 -6
    -5 -11 -6
    -5 11 6
    -11 5 4
    -11 5 4
    -5 11 4
    -5 -11 -4
    -11 5 2
    -5 -11 -2
    -5 11 2
    -11 5 2
    11 5 0
    5 11 0
    -11 5 0
    -11 5 0
    -5 11 0
    -11 5 -2
    11 5 2
    5 11 2
    -5 11 -2
    -11 5 -2
    11 5 4
    5 11 4
    -11 5 -4
    -11 5 -6
    -11 -5 6
    5 11 6
    11 5 6
    5 11 6
    11 5 8
    5 11 8
    -11 5 -8
    -11 -5 8
    5 11 8
    -11 5 -10
    -11 -5 10
    5 11 10
    11 5 12
    5 11 12
    -11 -5 12
    5 11 12
    11 5 14
    5 -11 -14
    -11 -5 14
    5 11 14
    11 5 14
    5 11 14
    5 -11 -16
    -11 -5 16
    11 -5 -16
    5 11 16
    11 5 16
    5 -11 -18
    -11 -5 18
    5 11 18
    11 5 18
    5 -11 -20
    5 11 20
    -11 6 21
    -6 -11 -19
    -6 -11 -19
    -6 -11 -17
    -6 -11 -15
    -6 -11 -13
    -6 -11 -11
    -11 -6 -9
    -11 6 9
    -6 -11 -7
    -11 6 7
    -6 -11 -7
    -11 -6 -7
    -11 6 5
    -11 -6 -5
    -6 -11 -5
    -11 -6 -5
    -6 -11 -5
    11 6 -3
    6 11 -3
    -11 6 3
    -11 -6 -3
    -6 -11 -3
    -11 6 1
    11 6 -1
    -11 6 1
    -11 -6 -1
    -6 -11 -1
    6 11 -1
    -11 6 -1
    -11 6 -1
    -11 -6 1
    11 6 1
    6 11 1
    11 6 3
    -11 6 -3
    -11 -6 3
    -11 -6 3
    6 11 3
    -11 6 -5
    11 6 5
    6 11 5
    -11 -6 5
    -11 6 -7
    -11 -6 7
    6 11 7
    -11 -6 9
    6 11 9
    6 11 9
    11 6 11
    6 11 11
    -11 -6 11
    6 11 11
    11 6 13
    -11 -6 13
    6 11 13
    11 6 13
    6 11 13
    11 6 15
    -11 -6 15
    6 11 15
    11 6 15
    -11 -6 17
    6 11 17
    11 6 17
    6 11 19
    -11 7 20
    -11 7 18
    -7 -11 -18
    -11 7 16
    -7 -11 -16
    -7 -11 -14
    -11 7 12
    -7 -11 -12
    -7 -11 -10
    -11 7 8
    -7 -11 -8
    -11 -7 -8
    -7 -11 -6
    -11 7 6
    -11 -7 -6
    -11 7 4
    -11 -7 -4
    -7 -11 -4
    11 7 -2
    7 11 -2
    -11 7 2
    -11 -7 -2
    -7 -11 -2
    11 7 0
    7 11 0
    -11 7 0
    -11 7 0
    -11 -7 0
    11 7 2
    7 11 2
    -11 7 -2
    -11 -7 2
    -11 -7 4
    -11 -7 4
    -11 -7 6
    -11 -7 6
    11 7 8
    7 11 8
    -11 -7 8
    11 7 10
    7 11 10
    -11 -7 10
    7 11 10
    11 7 12
    7 11 12
    -11 -7 12
    7 11 12
    11 7 14
    -11 -7 14
    7 11 14
    11 7 14
    7 11 14
    -11 -7 16
    11 7 16
    7 -11 -18
    11 7 18
    -11 8 19
    -11 8 17
    -8 -11 -17
    -11 8 15
    -8 -11 -15
    -11 8 13
    -8 -11 -13
    -11 8 11
    -8 -11 -11
    -11 -8 -9
    -11 8 9
    -8 -11 -9
    8 11 -7
    -8 -11 -7
    -11 -8 -7
    11 8 -5
    8 11 -5
    -11 -8 -5
    -8 -11 -5
    8 11 -3
    -11 8 3
    -8 -11 -3
    -11 8 1
    -11 -8 -1
    -11 -8 1
    8 11 3
    -11 -8 3
    11 8 5
    8 11 5
    -11 -8 5
    -11 -8 5
    8 11 7
    -11 -8 7
    -11 -8 7
    11 8 9
    8 11 9
    -11 -8 9
    -11 -8 9
    8 11 9
    11 8 11
    8 11 11
    -11 -8 11
    8 11 11
    11 8 13
    8 11 13
    -11 -8 13
    11 8 13
    8 11 13
    11 8 15
    8 11 15
    8 -11 -17
    11 8 17
    -11 9 16
    -11 9 14
    -9 -11 -14
    11 9 -12
    -11 9 12
    -9 -11 -12
    11 9 -10
    -11 9 10
    -9 -11 -10
    11 9 -8
    -11 -9 -8
    -9 -11 -8
    -11 9 8
    -9 -11 -8
    -11 -9 -8
    -11 -9 -6
    11 9 -6
    9 11 -6
    -9 -11 -6
    -11 9 6
    -9 -11 -6
    -11 -9 -6
    9 11 -4
    -11 9 4
    -11 -9 -4
    -9 -11 -4
    -11 -9 -4
    -9 -11 -4
    11 9 -2
    9 11 -2
    11 9 0
    9 11 0
    -11 -9 0
    11 9 2
    9 11 2
    -11 -9 2
    11 9 4
    -11 -9 4
    9 11 6
    -11 -9 6
    9 11 8
    -11 -9 8
    9 11 8
    11 9 10
    9 11 10
    -11 -9 10
    9 11 10
    11 9 12
    9 11 12
    -11 -9 12
    11 9 12
    9 11 12
    11 9 14
    11 9 14
    9 11 14
    11 9 16
    -11 10 11
    -10 -11 -11
    -11 10 9
    -10 -11 -9
    11 10 -7
    -11 -10 -7
    -10 -11 -7
    -11 10 7
    -10 -11 -7
    -11 -10 -7
    -11 -10 -5
    -10 -11 -5
    11 10 -5
    10 11 -5
    -11 10 5
    -10 -11 -5
    -11 -10 -5
    11 10 -3
    10 11 -3
    -11 10 3
    -11 -10 -3
    -10 -11 -3
    -11 -10 -3
    -10 -11 -3
    11 10 -1
    10 11 -1
    -11 -10 -1
    -10 -11 -1
    11 10 1
    10 11 1
    11 10 3
    10 11 3
    -11 -10 3
    10 11 5
    -11 -10 5
    11 10 7
    10 11 7
    -11 -10 7
    10 11 7
    11 10 9
    10 11 9
    11 10 9
    10 11 9
    11 10 11
    10 11 11
    11 10 11
    10 11 11
    11 10 13
    11 10 13
    10 11 13
    11 10 15
    -11 -11 -8
    11 11 -6
    -11 -11 -6
    -11 -11 -4
    11 11 -4
    11 11 -2
    -11 -11 -2
    -11 -11 -2
    11 11 0
    -11 -11 0
    11 11 2
    -11 -11 2
    11 11 6
    11 11 6
    11 11 8
    11 11 8
    11 11 10
    11 11 10
    11 11 12
    12 0 0
    -12 0 0
    -12 0 0
    -12 0 2
    0 -12 -2
    12 0 2
    -12 0 4
    0 -12 -4
    0 12 -4
    -12 0 6
    0 -12 -6
    0 12 -6
    -12 0 -8
    -12 0 8
    -12 0 8
    0 -12 -8
    0 12 -8
    -12 0 -10
    -12 0 10
    0 12 10
    0 -12 -12
    -12 0 -14
    -12 0 14
    0 -12 -14
    -12 0 16
    0 -12 -16
    0 -12 -18
    0 -12 -18
    0 -12 -20
    0 -12 -22
    -1 -12 -21
    -1 -12 -19
    -12 1 19
    -1 -12 -19
    -12 1 17
    -1 -12 -17
    -12 1 15
    -1 -12 -15
    -12 1 13
    -1 -12 -13
    -12 1 11
    -1 12 11
    -12 -1 -11
    -12 -1 -9
    -12 1 9
    -12 1 9
    -1 -12 -9
    -1 12 9
    1 12 -9
    -12 1 7
    -12 1 7
    -1 -12 -7
    -1 12 7
    1 12 -7
    -12 1 5
    -1 -12 -5
    -12 1 3
    -1 -12 -3
    -12 1 1
    -1 -12 -1
    -12 1 1
    -1 12 1
    -12 1 -1
    -12 -1 1
    -12 1 -1
    -1 12 -1
    12 1 1
    12 1 3
    -12 -1 3
    -1 12 -3
    -12 -1 5
    -1 12 -5
    12 1 5
    -12 1 -5
    -12 1 -7
    -12 -1 7
    -12 -1 7
    1 -12 -7
    -1 12 -7
    -12 1 -9
    -12 -1 9
    -12 -1 9
    -1 12 -9
    -12 1 -11
    1 -12 -11
    1 12 11
    1 -12 -13
    1 12 13
    1 -12 -15
    1 -12 -17
    1 -12 -17
    1 -12 -19
    1 -12 -21
    -2 -12 -20
    -12 2 20
    -12 2 18
    -2 -12 -18
    -2 -12 -16
    -12 -2 -14
    -2 -12 -14
    -2 -12 -12
    -12 -2 -10
    -12 2 10
    -2 12 10
    -12 2 8
    -12 2 8
    -2 -12 -8
    2 12 -8
    -2 12 8
    -12 2 6
    -12 2 6
    -2 -12 -6
    -2 12 6
    -12 2 4
    -2 -12 -4
    -2 12 4
    -12 2 2
    -2 -12 -2
    -2 12 2
    12 2 0
    -12 2 0
    -12 2 0
    -2 12 0
    12 2 2
    -2 12 -2
    12 2 4
    -12 2 -4
    -2 12 -4
    -12 -2 6
    -2 12 -6
    12 2 6
    -12 2 -6
    -12 -2 8
    -2 12 -8
    12 2 8
    -12 2 -8
    -12 2 -10
    -12 -2 10
    2 12 10
    2 12 12
    2 -12 -12
    2 12 14
    2 -12 -14
    12 2 14
    2 -12 -16
    2 12 16
    2 -12 -18
    2 -12 -20
    -3 -12 -21
    -3 -12 -19
    -12 3 19
    -3 -12 -19
    -12 3 17
    -3 -12 -17
    -3 -12 -15
    -12 -3 -13
    -3 -12 -13
    -12 3 11
    -3 -12 -11
    -12 -3 -9
    -12 3 9
    -12 3 9
    -3 12 9
    -12 3 7
    -12 3 7
    -3 -12 -7
    -3 12 7
    -12 3 5
    -12 3 5
    -12 -3 -5
    -3 -12 -5
    -3 12 5
    -12 -3 -5
    -12 3 3
    -3 -12 -3
    -3 -12 -3
    -3 12 3
    12 3 -1
    -12 3 1
    -3 12 1
    12 3 1
    -12 3 -1
    -12 3 -1
    -3 12 -1
    12 3 3
    -12 3 -3
    -3 12 -3
    12 3 5
    -12 3 -5
    -12 -3 5
    -3 12 -5
    12 3 7
    -12 3 -7
    -12 -3 7
    -3 12 -7
    -12 3 -9
    -12 -3 9
    3 12 9
    12 3 11
    -12 -3 11
    3 12 11
    12 3 13
    3 -12 -13
    -12 -3 13
    3 12 13
    3 -12 -15
    -12 -3 15
    3 12 15
    12 3 15
    3 -12 -17
    -12 -3 17
    3 12 17
    12 3 17
    3 -12 -19
    -12 -3 19
    3 12 19
    -4 -12 -20
    -12 4 20
    -12 4 18
    -4 -12 -18
    -12 4 16
    -4 -12 -16
    -4 -12 -14
    -12 4 12
    -4 -12 -12
    -4 -12 -10
    -12 -4 -8
    -12 4 8
    -4 12 8
    -4 -12 -6
    -12 4 6
    -4 -12 -6
    -4 12 6
    -12 -4 -6
    -12 4 4
    -12 4 4
    -12 -4 -4
    -4 -12 -4
    -4 -12 -4
    -12 -4 -4
    -4 12 4
    12 4 -2
    -4 -12 -2
    -12 4 2
    -12 4 2
    -12 -4 -2
    -4 12 2
    12 4 0
    -12 4 0
    -12 4 0
    -12 -4 0
    -12 -4 0
    -4 12 0
    -4 -12 0
    12 4 2
    -12 4 -2
    -12 -4 2
    -12 -4 2
    -4 12 -2
    12 4 4
    -12 4 -4
    -12 -4 4
    -4 12 -4
    12 4 6
    -12 4 -6
    -12 -4 6
    -12 4 -8
    -12 -4 8
    4 12 8
    12 4 10
    -12 -4 10
    4 12 10
    12 4 12
    4 -12 -12
    -12 -4 12
    4 12 12
    12 4 14
    4 -12 -14
    -12 -4 14
    4 12 14
    12 4 14
    4 -12 -16
    -12 -4 16
    4 12 16
    12 4 16
    4 -12 -18
    -12 -4 18
    4 12 18
    12 4 18
    -5 -12 -19
    -12 5 19
    -5 -12 -19
    -12 5 17
    -5 -12 -17
    -12 5 15
    -5 -12 -15
    -12 5 13
    -5 -12 -13
    -12 5 11
    -5 -12 -11
    -5 -12 -9
    -12 -5 -7
    -12 5 7
    -5 -12 -5
    -12 5 5
    -12 -5 -5
    -5 12 5
    12 5 -3
    -5 -12 -3
    -12 5 3
    -12 5 3
    -12 -5 -3
    -5 -12 -3
    -5 12 3
    12 5 -1
    -12 5 1
    -12 5 1
    -12 -5 -1
    -5 12 1
    -5 -12 -1
    12 5 1
    -12 5 -1
    -12 5 -1
    -12 -5 1
    -12 -5 1
    -5 -12 1
    -12 5 -3
    12 5 3
    -12 -5 3
    -12 -5 3
    -12 5 -5
    -12 -5 5
    5 12 7
    -12 5 -7
    -12 -5 7
    12 5 9
    5 12 9
    -12 -5 9
    12 5 11
    -12 -5 11
    5 12 11
    12 5 13
    -12 -5 13
    5 12 13
    12 5 13
    -12 -5 15
    5 12 15
    12 5 15
    5 -12 -17
    -12 -5 17
    5 12 17
    12 5 17
    -12 6 18
    -6 -12 -18
    -12 6 16
    -6 -12 -16
    -12 6 14
    -6 -12 -14
    -12 6 12
    -6 -12 -12
    -6 -12 -10
    -6 -12 -8
    -12 6 6
    -6 -12 -6
    -6 -12 -4
    -12 6 4
    -12 -6 -4
    -12 6 2
    -12 -6 -2
    -6 -12 -2
    -12 6 0
    -12 6 0
    -12 -6 0
    -6 -12 0
    -12 6 -2
    -12 -6 2
    -12 -6 2
    -6 -12 2
    6 12 4
    -12 6 -4
    -12 -6 4
    -12 -6 4
    12 6 6
    6 12 6
    -12 -6 6
    12 6 8
    6 12 8
    12 6 10
    6 12 10
    -12 -6 10
    12 6 12
    -12 -6 12
    12 6 14
    -12 -6 14
    12 6 14
    -12 -6 16
    12 6 16
    6 -12 -18
    12 7 -17
    -12 7 17
    -7 -12 -17
    -12 7 15
    -7 -12 -15
    -12 7 13
    -7 -12 -13
    -12 7 11
    -7 -12 -11
    -12 -7 -9
    -12 7 9
    -7 -12 -9
    -12 -7 -7
    -7 -12 -7
    -12 7 7
    12 7 -5
    -7 -12 -5
    12 7 -3
    -12 -7 -3
    -7 -12 -3
    12 7 -1
    -12 -7 -1
    12 7 1
    -12 -7 1
    7 12 1
    12 7 3
    7 12 3
    -12 -7 3
    12 7 5
    7 12 5
    -12 -7 5
    -12 -7 5
    7 12 7
    -12 -7 7
    -12 -7 7
    12 7 9
    7 12 9
    -12 -7 9
    -12 -7 9
    12 7 11
    7 12 11
    -12 -7 11
    12 7 13
    -12 -7 13
    12 7 13
    12 7 15
    12 7 17
    -12 8 16
    -8 -12 -16
    12 8 -14
    -12 8 14
    -8 -12 -14
    12 8 -12
    -12 8 12
    -8 -12 -12
    12 8 -10
    -12 8 10
    -8 -12 -10
    12 8 -8
    -12 -8 -8
    -12 8 8
    -8 -12 -8
    -12 -8 -6
    12 8 -6
    -8 -12 -6
    -12 8 6
    -8 -12 -6
    12 8 -4
    -8 -12 -4
    -12 8 4
    -8 -12 -4
    -12 -8 -4
    -12 -8 -4
    -12 8 2
    -12 -8 -2
    -8 -12 -2
    12 8 0
    -12 -8 0
    -8 -12 0
    8 12 0
    12 8 2
    -12 -8 2
    -8 -12 2
    12 8 4
    8 12 4
    -12 -8 4
    8 12 6
    -12 -8 6
    12 8 8
    8 12 8
    -12 -8 8
    -12 -8 8
    12 8 10
    8 12 10
    -12 -8 10
    -12 -8 10
    12 8 12
    -12 -8 12
    -12 -8 12
    12 8 12
    12 8 14
    12 8 16
    -12 9 15
    -12 9 13
    -9 -12 -13
    12 9 -11
    -12 9 11
    -9 -12 -11
    12 9 -9
    -12 9 9
    -9 -12 -9
    -12 -9 -7
    -12 9 7
    -12 -9 -5
    -9 -12 -5
    -12 9 5
    -9 -12 -3
    12 9 -3
    -12 9 3
    -9 -12 -3
    -12 -9 -3
    -12 -9 -3
    12 9 -1
    9 12 -1
    -12 -9 -1
    -9 -12 -1
    12 9 1
    9 12 1
    -12 -9 1
    12 9 3
    9 12 3
    -12 -9 3
    -9 -12 3
    9 12 5
    -12 -9 5
    9 12 7
    -12 -9 7
    12 9 9
    9 12 9
    -12 -9 9
    12 9 11
    9 12 11
    12 9 11
    12 9 13
    12 9 13
    12 9 15
    -12 10 10
    -10 -12 -10
    12 10 -8
    -12 10 8
    -10 -12 -8
    12 10 -6
    -12 -10 -6
    -10 -12 -6
    -12 10 6
    -10 -12 -6
    -12 -10 -4
    12 10 -4
    -10 -12 -4
    -10 -12 -2
    12 10 -2
    -10 -12 -2
    -12 -10 -2
    -12 -10 -2
    12 10 0
    10 12 0
    -10 -12 0
    -12 -10 0
    -10 -12 0
    12 10 2
    -10 -12 2
    12 10 4
    10 12 4
    -10 -12 4
    12 10 6
    10 12 6
    12 10 8
    12 10 8
    12 10 10
    10 12 10
    12 10 10
    12 10 12
    -11 -12 -7
    12 11 -5
    -12 -11 -5
    -11 -12 -5
    -11 -12 -5
    -12 -11 -3
    -11 -12 -3
    12 11 -3
    -11 -12 -3
    -12 -11 -3
    -12 -11 -1
    -11 -12 -1
    12 11 -1
    -11 -12 -1
    -12 -11 -1
    12 11 1
    11 12 1
    -12 -11 1
    -11 -12 1
    12 11 3
    11 12 3
    -12 -11 3
    -11 -12 3
    12 11 5
    11 12 5
    -12 -11 5
    -11 -12 5
    12 11 7
    11 12 7
    12 11 7
    -12 -11 7
    -11 -12 7
    12 11 9
    11 12 9
    12 11 9
    -12 -11 9
    -11 -12 9
    -12 -12 -2
    -12 -12 0
    -12 -12 2
    12 12 2
    -12 -12 2
    -12 -12 4
    -12 -12 4
    -12 -12 6
    -13 0 1
    -13 0 1
    -13 0 -1
    0 13 1
    0 13 -1
    -13 0 3
    -13 0 3
    -13 0 -3
    -13 0 3
    0 13 3
    0 13 -3
    -13 0 -5
    -13 0 5
    -13 0 5
    0 13 -5
    -13 0 -7
    -13 0 7
    -13 0 7
    0 -13 -7
    0 13 7
    0 13 -7
    -13 0 9
    0 -13 -9
    -13 0 -11
    -13 0 11
    -13 0 11
    0 -13 -11
    0 13 11
    -13 0 -13
    -13 0 13
    -13 0 13
    0 -13 -13
    -13 0 15
    0 -13 -15
    0 -13 -17
    -13 0 17
    0 -13 -19
    -1 -13 -20
    -1 -13 -18
    -13 1 16
    -13 1 16
    -1 -13 -16
    -13 -1 -14
    -13 1 14
    -13 1 14
    -1 -13 -14
    -13 -1 -12
    -13 1 12
    -13 1 12
    -1 -13 -12
    -1 13 12
    -13 1 10
    -13 1 10
    -1 -13 -10
    -1 13 10
    -13 1 8
    -1 -13 -8
    -13 1 6
    -13 1 6
    -13 1 6
    1 13 -6
    -1 13 6
    -13 1 4
    -13 1 4
    -13 1 4
    1 13 -4
    -1 13 4
    -13 1 2
    -13 1 2
    -13 1 2
    -13 -1 -2
    -1 13 2
    13 1 0
    -13 -1 0
    -13 1 0
    -1 13 0
    -13 -1 2
    -13 -1 2
    -13 1 -2
    -1 13 -2
    -13 1 -4
    -13 -1 4
    -13 -1 4
    -13 -1 4
    -1 13 -4
    -13 1 -6
    -13 -1 6
    -1 13 -6
    -13 1 -8
    -13 -1 8
    -13 -1 10
    1 -13 -10
    1 13 10
    -13 1 -12
    -13 -1 12
    1 -13 -12
    1 13 12
    -13 -1 14
    1 -13 -14
    1 -13 -16
    -13 -1 16
    1 -13 -18
    1 -13 -20
    -2 -13 -19
    -13 2 17
    -2 -13 -17
    -13 2 15
    -13 2 15
    -2 -13 -15
    -13 -2 -13
    -13 2 13
    -13 2 13
    -2 -13 -13
    -13 -2 -11
    -13 2 11
    -13 2 11
    -2 -13 -11
    -2 13 11
    -13 2 9
    -2 -13 -9
    -13 -2 -7
    -13 2 7
    -13 2 7
    -2 -13 -7
    -2 13 7
    -13 2 5
    -13 2 5
    2 13 -5
    -2 13 5
    -13 2 3
    -13 2 3
    -13 -2 -3
    -2 13 3
    -13 2 1
    -13 -2 -1
    -2 13 1
    -13 2 -1
    -13 -2 1
    -13 -2 1
    -2 13 -1
    -13 2 -3
    -13 -2 3
    -13 -2 3
    -2 13 -3
    -13 2 -5
    -13 -2 5
    -13 -2 5
    -2 13 -5
    -13 2 -7
    -13 -2 7
    -13 -2 9
    -13 2 -11
    -13 -2 11
    2 -13 -13
    -13 -2 13
    2 13 13
    13 2 13
    2 -13 -15
    -13 -2 15
    2 -13 -17
    -13 -2 17
    2 -13 -19
    -3 -13 -18
    -13 3 18
    -3 -13 -18
    -13 3 16
    -3 -13 -16
    -13 3 14
    -3 -13 -14
    -13 -3 -12
    -13 3 12
    -3 -13 -12
    -13 -3 -10
    -13 3 10
    -3 -13 -10
    -3 13 10
    -3 -13 -8
    3 13 -8
    -13 3 6
    -3 -13 -6
    -3 13 6
    -13 3 4
    -13 3 4
    -3 13 4
    -13 3 2
    -13 3 2
    -13 -3 -2
    -3 13 2
    -13 3 0
    -13 3 0
    -13 -3 0
    -3 13 0
    -13 3 -2
    -13 -3 2
    -13 -3 2
    -3 13 -2
    -13 3 -4
    -13 -3 4
    -13 -3 4
    -3 13 -4
    -13 3 -6
    -13 -3 6
    13 3 6
    13 3 8
    -13 -3 8
    -13 3 -10
    13 3 10
    -13 -3 10
    3 -13 -12
    -13 -3 12
    3 -13 -14
    -13 -3 14
    13 3 14
    3 -13 -16
    -13 -3 16
    13 3 16
    3 -13 -18
    -4 -13 -19
    -13 4 17
    -4 -13 -17
    -13 4 15
    -4 -13 -15
    -13 4 13
    -4 -13 -13
    -13 -4 -11
    -13 4 11
    -4 -13 -11
    -13 -4 -9
    -13 4 9
    -4 -13 -9
    -4 -13 -7
    4 13 -7
    -4 -13 -5
    13 4 -3
    -13 4 3
    -4 -13 -3
    -13 -4 -3
    -4 13 3
    -13 4 1
    -13 4 1
    -13 -4 -1
    -4 13 1
    -13 4 -1
    -13 -4 1
    -4 13 -1
    13 4 3
    -13 4 -3
    -13 -4 3
    -13 -4 3
    -4 13 -3
    13 4 5
    -13 -4 5
    -13 -4 5
    13 4 7
    -13 -4 7
    13 4 9
    -13 4 -9
    -13 -4 9
    13 4 11
    -13 -4 11
    13 4 13
    -13 -4 13
    13 4 13
    -13 -4 15
    13 4 15
    -5 -13 -18
    -13 5 18
    -13 5 16
    -5 -13 -16
    -13 5 14
    -5 -13 -14
    -13 5 12
    -5 -13 -12
    -13 -5 -10
    -13 5 10
    -5 -13 -10
    -13 -5 -8
    -13 5 8
    -5 -13 -8
    -13 -5 -6
    -5 -13 -6
    13 5 -4
    -5 -13 -4
    -5 -13 -4
    13 5 -2
    -5 -13 -2
    -13 -5 -2
    13 5 0
    -13 -5 0
    13 5 2
    -13 -5 2
    13 5 4
    -13 -5 4
    -13 -5 4
    13 5 6
    -13 5 -6
    -13 -5 6
    13 5 8
    -13 5 -8
    -13 -5 8
    -13 -5 8
    13 5 10
    -13 -5 10
    13 5 12
    -13 -5 12
    13 5 12
    -13 -5 14
    13 5 14
    13 5 16
    -6 -13 -17
    -13 6 17
    13 6 -15
    -13 6 15
    -6 -13 -15
    -13 6 13
    -6 -13 -13
    -13 6 11
    -6 -13 -11
    -13 -6 -9
    -13 6 9
    -6 -13 -9
    -13 -6 -7
    -13 6 7
    -6 -13 -7
    13 6 -5
    -6 -13 -5
    -13 6 5
    -6 -13 -5
    -13 -6 -5
    13 6 -3
    -6 -13 -3
    -13 6 3
    -6 -13 -3
    -13 -6 -3
    -6 -13 -1
    13 6 -1
    -6 -13 -1
    -13 -6 -1
    13 6 1
    -13 6 -1
    -13 -6 1
    -6 -13 1
    13 6 3
    -13 6 -3
    -13 -6 3
    -6 -13 3
    13 6 5
    -13 -6 5
    -13 -6 5
    -13 -6 7
    -13 -6 7
    13 6 9
    -13 -6 9
    -13 -6 9
    13 6 11
    -13 -6 11
    -13 -6 11
    13 6 13
    -13 -6 13
    -13 -6 13
    13 6 13
    13 6 15
    -13 7 16
    13 7 -14
    -13 7 14
    -7 -13 -14
    13 7 -12
    -13 7 12
    -7 -13 -12
    13 7 -10
    -13 7 10
    -7 -13 -10
    13 7 -8
    -13 7 8
    -7 -13 -8
    13 7 -6
    -13 -7 -6
    -13 7 6
    -7 -13 -6
    -7 -13 -4
    -13 7 4
    -7 -13 -4
    -13 -7 -4
    13 7 -2
    -7 -13 -2
    -13 7 2
    -7 -13 -2
    -13 -7 -2
    13 7 0
    -13 -7 0
    -7 -13 0
    13 7 2
    -13 -7 2
    -7 -13 2
    13 7 4
    -13 -7 4
    -7 -13 4
    -13 -7 6
    -7 -13 6
    13 7 8
    -13 -7 8
    -13 -7 8
    13 7 10
    -13 -7 10
    -13 -7 10
    13 7 12
    -13 -7 12
    -13 -7 12
    13 7 12
    13 7 14
    13 7 16
    -13 8 15
    13 8 -13
    -13 8 13
    -8 -13 -13
    13 8 -11
    -13 8 11
    -8 -13 -11
    13 8 -9
    -13 8 9
    -8 -13 -9
    -13 -8 -7
    -13 8 7
    -8 -13 -7
    -13 -8 -5
    -8 -13 -5
    -13 8 5
    -8 -13 -3
    -13 -8 -3
    -8 -13 -1
    13 8 -1
    -8 -13 -1
    -13 -8 -1
    13 8 1
    -13 -8 1
    -8 -13 1
    13 8 3
    -13 -8 3
    -8 -13 3
    -13 -8 5
    -8 -13 5
    -13 -8 7
    -8 -13 7
    13 8 9
    -13 -8 9
    13 8 11
    13 8 11
    13 8 13
    -13 9 12
    13 9 -10
    -13 9 10
    -9 -13 -10
    13 9 -8
    -13 9 8
    -9 -13 -8
    -13 -9 -6
    -13 9 6
    -9 -13 -6
    -13 -9 -4
    -9 -13 -4
    -9 -13 -2
    13 9 -2
    -9 -13 -2
    -13 -9 -2
    -9 -13 0
    13 9 0
    13 9 2
    -9 -13 2
    -13 -9 4
    -9 -13 4
    -13 -9 6
    -9 -13 6
    13 9 8
    -9 -13 8
    13 9 10
    13 9 10
    13 9 12
    13 10 -7
    -10 -13 -7
    13 10 -5
    -13 -10 -5
    -10 -13 -5
    -13 -10 -3
    13 10 -3
    -10 -13 -3
    -10 -13 -1
    13 10 -1
    -10 -13 -1
    -13 -10 -1
    -10 -13 1
    -10 -13 1
    -13 -10 1
    -10 -13 3
    13 10 5
    -13 -10 5
    -10 -13 5
    13 10 7
    13 10 7
    -13 -10 7
    -10 -13 7
    13 10 9
    13 10 9
    -13 -11 -2
    13 11 -2
    -11 -13 -2
    -11 -13 -2
    -13 -11 0
    -11 -13 0
    -11 -13 2
    13 11 2
    -11 -13 2
    -13 -11 2
    -11 -13 4
    13 11 4
    -11 -13 4
    -13 -11 4
    -13 -11 6
    -14 0 0
    -14 0 2
    -14 0 4
    -14 0 4
    -14 0 -6
    -14 0 6
    -14 0 6
    -14 0 6
    0 14 6
    0 14 -6
    -14 0 -8
    -14 0 8
    -14 0 8
    -14 0 8
    0 14 8
    0 14 -8
    -14 0 -10
    -14 0 10
    -14 0 10
    0 -14 -10
    0 14 10
    -14 0 -12
    -14 0 12
    0 -14 -12
    0 14 12
    -14 0 14
    0 -14 -14
    0 -14 -16
    -1 -14 -17
    -1 -14 -15
    -14 -1 -13
    -14 1 13
    -14 1 13
    -1 -14 -13
    -14 -1 -11
    -14 1 11
    -14 1 11
    -1 -14 -11
    -1 14 11
    -14 -1 -9
    -14 1 9
    -14 1 9
    -1 -14 -9
    -1 14 9
    -14 -1 -7
    -14 1 7
    -14 1 7
    -14 1 7
    -1 -14 -7
    -1 14 7
    1 14 -7
    14 1 -5
    -14 1 5
    -14 1 5
    -14 1 5
    -1 -14 -5
    1 14 -5
    14 1 -3
    -14 1 3
    -14 1 1
    -14 -1 -1
    -14 -1 1
    -14 -1 3
    -14 -1 3
    -14 -1 5
    -14 -1 5
    -1 14 -5
    -14 1 -7
    -14 -1 7
    -14 -1 7
    1 14 7
    -1 14 -7
    -14 1 -9
    -14 -1 9
    -14 -1 9
    1 14 9
    -14 1 -11
    -14 -1 11
    1 14 11
    1 -14 -13
    -14 -1 13
    1 -14 -15
    -14 -1 15
    1 -14 -17
    -2 -14 -16
    -14 2 16
    -2 -14 -16
    -14 2 14
    -2 -14 -14
    -14 -2 -12
    -14 2 12
    -2 -14 -12
    -14 -2 -10
    -14 2 10
    -2 -14 -10
    -2 14 10
    -14 -2 -8
    -14 2 8
    -2 -14 -8
    -2 14 8
    -14 2 6
    -14 -2 -6
    -14 2 6
    -14 2 6
    -2 -14 -6
    2 14 -6
    -2 14 6
    14 2 -4
    -14 2 4
    -14 2 4
    -2 -14 -4
    2 14 -4
    14 2 -2
    -2 -14 -2
    -14 -2 -2
    14 2 0
    -2 -14 0
    -14 -2 0
    14 2 2
    -14 -2 2
    -14 -2 4
    -14 -2 4
    -14 2 -6
    -14 -2 6
    -14 -2 6
    -2 14 -6
    -14 2 -8
    -14 -2 8
    -14 -2 8
    2 14 8
    -14 2 -10
    -14 -2 10
    -14 -2 10
    2 14 10
    2 -14 -12
    -14 -2 12
    2 14 12
    2 -14 -14
    -14 -2 14
    2 -14 -16
    -3 -14 -17
    -14 3 15
    -3 -14 -15
    -14 -3 -13
    -14 3 13
    -3 -14 -13
    -14 -3 -11
    -14 3 11
    -3 -14 -11
    -14 -3 -9
    -14 3 9
    -3 -14 -9
    -14 -3 -7
    -14 3 7
    -3 14 7
    -14 3 5
    -3 -14 -5
    3 14 -5
    -3 14 5
    14 3 -3
    -14 3 3
    -14 3 3
    -3 -14 -3
    -3 14 3
    -14 3 1
    -3 -14 -1
    -14 -3 -1
    14 3 1
    -14 3 -1
    -3 -14 1
    -14 -3 1
    14 3 3
    -14 3 -3
    -3 -14 3
    -14 -3 3
    -14 -3 3
    -3 14 -3
    14 3 5
    -14 3 -5
    -14 -3 5
    -14 -3 5
    14 3 7
    -14 3 -7
    -14 -3 7
    -14 -3 7
    -14 3 -9
    -14 -3 9
    -14 -3 9
    -14 -3 11
    -14 -3 11
    3 14 11
    -14 -3 13
    14 3 13
    3 14 13
    -14 4 16
    -14 4 14
    -4 -14 -14
    -14 4 12
    -4 -14 -12
    -14 -4 -10
    -14 4 10
    -4 -14 -10
    -14 -4 -8
    -14 4 8
    -4 -14 -8
    -14 4 6
    -4 -14 -6
    4 14 -6
    14 4 -4
    -14 4 4
    -4 -14 -4
    -14 4 2
    -4 -14 -2
    14 4 0
    -14 4 0
    -4 -14 0
    -14 -4 0
    14 4 2
    -14 4 -2
    -4 -14 2
    -14 -4 2
    14 4 4
    -14 4 -4
    -14 -4 4
    -14 -4 4
    14 4 6
    -14 4 -6
    -14 -4 6
    -14 -4 6
    14 4 8
    -14 4 -8
    -14 -4 8
    -14 -4 8
    14 4 10
    -14 -4 10
    -14 -4 10
    -14 -4 12
    -14 -4 12
    4 14 12
    14 4 12
    14 4 14
    14 5 -15
    -14 5 15
    -5 -14 -15
    14 5 -13
    -14 5 13
    -5 -14 -13
    14 5 -11
    -14 5 11
    -5 -14 -11
    -14 -5 -9
    -14 5 9
    -5 -14 -9
    14 5 -7
    -14 -5 -7
    -14 5 7
    -5 -14 -7
    -14 5 5
    -5 -14 -5
    -14 5 3
    -5 -14 -3
    14 5 -1
    -5 -14 -1
    -14 -5 -1
    14 5 1
    -14 5 -1
    -5 -14 1
    -14 -5 1
    14 5 3
    -14 5 -3
    -14 -5 3
    14 5 5
    -14 5 -5
    14 5 7
    -14 -5 7
    -14 -5 7
    14 5 9
    -14 -5 9
    -14 -5 9
    14 5 11
    -14 -5 11
    -14 -5 11
    14 5 11
    5 14 13
    14 5 13
    -14 6 14
    -6 -14 -14
    14 6 -12
    -14 6 12
    -6 -14 -12
    14 6 -10
    -14 6 10
    -6 -14 -10
    14 6 -8
    -14 -6 -8
    -14 6 8
    -6 -14 -8
    14 6 -6
    -14 -6 -6
    -14 6 6
    -6 -14 -6
    -14 6 4
    -6 -14 -4
    -14 -6 -2
    14 6 0
    -6 -14 0
    -14 -6 0
    14 6 2
    -14 -6 2
    -14 -6 4
    14 6 4
    14 6 6
    -14 -6 6
    14 6 8
    -14 -6 8
    14 6 10
    -14 -6 10
    -14 -6 10
    14 6 12
    14 6 12
    14 6 14
    -14 7 13
    14 7 -11
    -14 7 11
    -7 -14 -11
    -14 7 9
    -7 -14 -9
    -14 7 7
    -7 -14 -7
    -14 7 5
    -7 -14 -5
    -14 -7 -3
    14 7 -3
    -7 -14 -3
    14 7 -1
    -7 -14 -1
    -7 -14 -1
    -14 -7 -1
    -7 -14 1
    14 7 1
    -14 -7 1
    14 7 3
    -14 -7 3
    14 7 5
    -14 -7 5
    -14 -7 7
    14 7 9
    -14 -7 9
    14 7 11
    14 7 11
    14 7 13
    14 8 -10
    -14 8 10
    -8 -14 -10
    14 8 -8
    -8 -14 -8
    -8 -14 -6
    14 8 -4
    -14 -8 -4
    -8 -14 -4
    -14 -8 -2
    14 8 -2
    -8 -14 -2
    14 8 0
    -8 -14 0
    -8 -14 0
    -14 -8 0
    -8 -14 2
    -8 -14 2
    14 8 4
    -8 -14 4
    -14 -8 4
    14 8 6
    14 8 8
    14 8 10
    14 8 12
    14 9 -7
    -9 -14 -7
    14 9 -5
    -9 -14 -5
    -14 -9 -3
    14 9 -3
    -14 -9 -1
    14 9 -1
    -9 -14 1
    -9 -14 1
    -14 -9 1
    -9 -14 3
    -9 -14 3
    -14 -9 3
    14 9 5
    -14 -9 5
    14 9 7
    -9 -14 7
    14 9 7
    -14 -9 7
    14 9 9
    -14 -9 9
    -14 -10 -2
    -10 -14 -2
    -14 -10 0
    -10 -14 0
    -14 -10 2
    14 10 4
    -14 -10 4
    -15 0 -1
    0 15 1
    0 15 -1
    -15 0 -3
    0 15 3
    0 15 -3
    -15 0 -5
    0 15 5
    0 15 -5
    -15 0 -7
    -15 0 7
    0 15 7
    -15 0 -9
    -15 0 9
    0 15 9
    -15 0 -11
    -15 0 11
    0 15 11
    0 -15 -13
    -1 -15 -14
    15 1 -12
    15 1 -10
    -15 -1 -10
    -1 15 10
    -15 -1 -8
    -1 15 8
    15 1 -6
    -15 -1 -6
    -1 15 6
    1 15 -6
    -15 1 4
    -15 -1 -4
    1 15 -4
    -1 15 4
    -15 -1 -2
    -15 1 2
    1 15 -2
    -1 15 2
    -15 1 0
    1 15 0
    -1 15 0
    -15 1 -2
    -15 -1 2
    1 15 2
    -1 15 -2
    -15 1 -4
    -15 -1 4
    1 15 4
    -1 15 -4
    -15 1 -6
    -15 -1 6
    -15 -1 6
    1 15 6
    -15 1 -8
    -15 -1 8
    -15 -1 8
    1 15 8
    -15 1 -10
    -15 -1 10
    -15 -1 10
    1 15 10
    1 -15 -12
    1 15 12
    15 2 -13
    15 2 -11
    -15 -2 -11
    -15 2 11
    -2 -15 -11
    15 2 -9
    -15 -2 -9
    -15 2 9
    -2 -15 -9
    -15 -2 -7
    -2 -15 -7
    15 2 -5
    -15 -2 -5
    -2 -15 -5
    2 15 -5
    -2 15 5
    15 2 -3
    -15 -2 -3
    -15 2 3
    2 15 -3
    -2 15 3
    15 2 -1
    -15 2 1
    2 15 -1
    -2 15 1
    -15 2 -1
    -15 -2 1
    2 15 1
    -2 15 -1
    -15 2 -3
    -15 -2 3
    2 15 3
    -2 15 -3
    -15 2 -5
    -15 -2 5
    -15 2 -7
    -15 -2 7
    -15 -2 7
    2 15 7
    -15 2 -9
    -15 -2 9
    -15 -2 9
    2 15 9
    -15 -2 11
    -15 -2 11
    2 15 11
    15 3 -12
    -15 3 12
    -3 -15 -12
    15 3 -10
    -15 -3 -10
    -15 3 10
    -3 -15 -10
    -15 -3 -8
    -15 3 8
    -3 -15 -8
    15 3 -6
    -15 -3 -6
    -3 -15 -6
    -15 -3 -4
    -3 -15 -4
    3 15 -4
    -3 15 4
    15 3 -2
    -15 3 2
    -3 -15 -2
    3 15 -2
    -3 15 2
    15 3 0
    -15 3 0
    -3 -15 0
    -15 -3 0
    3 15 0
    15 3 2
    -15 3 -2
    -15 -3 2
    3 15 2
    -15 3 -4
    -15 -3 4
    3 15 4
    -15 3 -6
    -15 -3 6
    3 15 6
    -15 3 -8
    -15 -3 8
    -15 -3 8
    3 15 8
    -15 -3 10
    -15 -3 10
    15 3 10
    3 15 10
    3 15 12
    -15 4 13
    15 4 -11
    -15 4 11
    -4 -15 -11
    15 4 -9
    -15 -4 -9
    -15 4 9
    -4 -15 -9
    15 4 -7
    -15 -4 -7
    -15 4 7
    -4 -15 -7
    -15 -4 -5
    -4 -15 -5
    -4 -15 -3
    4 15 -3
    15 4 -1
    -4 -15 -1
    4 15 -1
    15 4 1
    -15 4 -1
    -15 -4 1
    15 4 3
    -15 4 -3
    -15 -4 3
    15 4 5
    -15 4 -5
    -15 -4 5
    -15 -4 7
    4 15 7
    -15 -4 9
    4 15 9
    15 4 11
    4 15 11
    -15 5 12
    15 5 -10
    -15 5 10
    -5 -15 -10
    -15 -5 -8
    -15 5 8
    -15 -5 -6
    -5 -15 -6
    -5 -15 -4
    15 5 -2
    -5 -15 -2
    5 15 -2
    15 5 0
    -5 -15 0
    15 5 2
    -15 5 -2
    -15 -5 2
    -5 -15 4
    -15 -5 4
    15 5 6
    -5 -15 6
    -15 -5 6
    15 5 8
    -15 -5 8
    5 15 8
    5 15 10
    15 5 10
    15 6 -9
    -6 -15 -9
    15 6 -7
    -15 -6 -7
    -15 -6 -5
    -6 -15 -5
    15 6 -3
    -6 -15 -3
    15 6 -1
    -6 -15 -1
    15 6 1
    -6 -15 1
    -6 -15 3
    -15 -6 3
    -6 -15 5
    -15 -6 5
    15 6 7
    -6 -15 7
    6 15 9
    15 6 9
    15 6 11
    15 7 -8
    -7 -15 -8
    15 7 -6
    -7 -15 -6
    15 7 -4
    -15 -7 -4
    -7 -15 -4
    15 7 -2
    -7 -15 -2
    15 7 0
    -7 -15 0
    15 7 2
    -7 -15 4
    15 7 6
    15 7 8
    15 8 -5
    -8 -15 -5
    15 8 -3
    -8 -15 -3
    15 8 -1
    -8 -15 -1
    15 8 1
    -8 -15 1
    15 8 3
    -8 -15 3
    -15 -8 5
    15 8 7
    -16 0 0
    0 16 0
    -16 0 2
    -16 0 -2
    0 16 2
    0 16 -2
    -16 0 4
    -16 0 -4
    0 16 4
    0 16 -4
    -16 0 -6
    0 16 6
    -16 0 -8
    0 16 8
    -16 -1 -9
    -16 -1 -7
    -1 16 7
    -16 -1 -5
    -1 16 5
    -16 -1 -3
    -16 1 3
    1 16 -3
    -1 16 3
    -16 -1 -1
    -16 1 1
    1 16 -1
    -1 16 1
    -16 -1 1
    -16 1 -1
    1 16 1
    -1 16 -1
    -16 -1 3
    -16 1 -3
    1 16 3
    -16 -1 5
    -16 1 -5
    1 16 5
    -16 1 -7
    1 16 7
    -16 1 -9
    1 16 9
    -16 -2 -10
    -16 -2 -8
    -16 -2 -6
    -16 -2 -4
    2 16 -4
    -16 -2 -2
    2 16 -2
    -16 -2 0
    -16 2 0
    2 16 0
    -16 2 -2
    2 16 2
    -16 2 -4
    -16 -2 4
    2 16 4
    -16 2 -6
    2 16 6
    2 16 8
    2 16 10
    -16 -3 -9
    -16 -3 -7
    16 3 -5
    -16 -3 -5
    16 3 -3
    -16 -3 -3
    3 16 -3
    3 16 -1
    -16 3 -1
    3 16 1
    -16 3 -3
    3 16 3
    -16 3 -5
    3 16 5
    3 16 7
    3 16 9
    -16 -4 -8
    16 4 -6
    -16 -4 -6
    16 4 -4
    -16 -4 -4
    16 4 -2
    -4 -16 -2
    4 16 -2
    16 4 0
    4 16 0
    16 4 2
    4 16 2
    4 16 4
    4 16 6
    4 16 8
    16 5 -5
    -16 -5 -5
    16 5 -3
    16 5 -1
    5 16 -1
    16 5 1
    5 16 1
    5 16 3
    5 16 5
    5 16 7
    6 16 0
    6 16 2
    6 16 4
    6 16 6
    7 16 3
    -17 0 1
    -17 0 -1
    -17 0 -3
    -17 0 -5
    -17 0 -7
    -17 -1 -6
    -17 -1 -4
    -17 -1 -2
    -17 -1 0
    -17 1 0
    1 17 0
    -17 -1 2
    -17 1 -2
    1 17 2
    -17 1 -4
    1 17 4
    -17 1 -6
    1 17 6
    -17 -2 -5
    -17 -2 -3
    -17 -2 -1
    2 17 -1
    -17 -2 1
    -17 2 -1
    2 17 1
    -17 -2 3
    -17 2 -3
    2 17 3
    2 17 5
    -17 -3 -4
    -17 -3 -2
    -17 -3 0
    3 17 0
    -17 -3 2
    3 17 2
    -17 -3 4
    3 17 4
    -17 -4 -1
    -17 -4 1
    4 17 1
    4 17 3
_diffrn_reflns_number     9265
_diffrn_reflns_av_R_equivalents     0.0383
_diffrn_reflns_av_unetI/netI     0.0349
_diffrn_reflns_theta_min     3.627
_diffrn_reflns_theta_max     74.135
_diffrn_reflns_theta_full     67.684
_diffrn_measured_fraction_theta_max     0.981
_diffrn_measured_fraction_theta_full     0.998
_diffrn_reflns_limit_h_min     -17
_diffrn_reflns_limit_h_max     16
_diffrn_reflns_limit_k_min     -16
_diffrn_reflns_limit_k_max     17
_diffrn_reflns_limit_l_min     -27
_diffrn_reflns_limit_l_max     29
_diffrn_radiation_probe     x-ray
_refine_special_details     ?
_reflns_number_total     2334
_reflns_number_gt     1567
_reflns_threshold_expression     'I > 2\s(I)'
_refine_ls_structure_factor_coef     Fsqd
_refine_ls_matrix_type     full
_refine_ls_R_factor_all     0.1062
_refine_ls_R_factor_gt     0.0754
_refine_ls_wR_factor_gt     0.2016
_refine_ls_wR_factor_ref     0.2215
_refine_ls_goodness_of_fit_ref     1.064
_refine_ls_restrained_S_all     1.059
_refine_ls_number_reflns     2334
_refine_ls_number_parameters     108
_refine_ls_number_restraints     47
_refine_ls_hydrogen_treatment     mixed
_refine_ls_weighting_scheme     calc
_refine_ls_weighting_details
              'w=1/[\s^2^(Fo^2^)+(0.1133P)^2^+4.1001P] where P=(Fo^2^+2Fc^2^)/3'
_atom_sites_solution_hydrogens     mixed
_atom_sites_solution_primary     iterative
_atom_sites_solution_secondary     ?
_refine_ls_shift/su_max     0.000
_refine_ls_shift/su_mean     0.000
_refine_diff_density_max     0.350
_refine_diff_density_min     -0.317
_refine_ls_extinction_method     none
_refine_ls_extinction_coef     .
_refine_ls_abs_structure_details
;
Flack <i>x</i> determined using 458 quotients
[(<i>I</i>^+^)-(<i>I</i>^-^)]/[(<i>I</i>^+^)+(<i>I</i>^-^)]
(Parsons <i>et al.</i>, 2013)
;
_refine_ls_abs_structure_Flack     -0.018(8)
loop_
    _atom_type_symbol
    _atom_type_description
    _atom_type_scat_dispersion_real
    _atom_type_scat_dispersion_imag
    _atom_type_scat_source
    'C' 'C' 0.0181 0.0091
                         'International Tables Vol C Tables 4.2.6.8 and 6.1.1.4'
    'H' 'H' 0.0000 0.0000
                         'International Tables Vol C Tables 4.2.6.8 and 6.1.1.4'
    'Cl' 'Cl' 0.3639 0.7018
                         'International Tables Vol C Tables 4.2.6.8 and 6.1.1.4'
    'Mn' 'Mn' -0.5299 2.8052
                         'International Tables Vol C Tables 4.2.6.8 and 6.1.1.4'
    'N' 'N' 0.0311 0.0180
                         'International Tables Vol C Tables 4.2.6.8 and 6.1.1.4'
_computing_data_collection
;
CrysAlisPro (Rigaku OD, 2021)
;
_computing_cell_refinement
;
CrysAlisPro (Rigaku OD, 2021)
;
_computing_data_reduction
;
CrysAlisPro (Rigaku OD, 2021)
;
_computing_structure_solution
;
<i>olex2.solve</i> (Bourhis <i>et al.</i>,  2015)
;
_computing_structure_refinement
;
<i>SHELXL2018/3</i> (Sheldrick, 2015)
;
_computing_molecular_graphics
;
Olex2 (Dolomanov <i>et al.</i>,  2009)
;
_computing_publication_material
;
Olex2 (Dolomanov <i>et al.</i>,  2009)
;
loop_
    _atom_site_type_symbol
    _atom_site_label
    _atom_site_fract_x
    _atom_site_fract_y
    _atom_site_fract_z
    _atom_site_U_iso_or_equiv
    _atom_site_adp_type
    _atom_site_calc_flag
    _atom_site_occupancy
    _atom_site_disorder_assembly
    _atom_site_disorder_group
    Mn Mn1 0.500000 0.000000 0.750000 0.0722(7) Uani d 1 . .
    Cl Cl1 0.37996(17) -0.06513(19) 0.69347(9) 0.0925(8) Uani d 1 . .
    Cl Cl2 0.2523(6) 0.1511(5) 0.4325(2) 0.248(4) Uani d 1 . .
    C C9 0.250000 0.2191(18) 0.375000 0.152(9) Uani d 1 . .
    H H9 0.204(11) 0.254(12) 0.382(8) 0.182 Uiso d 1 . .
    N N1 0.3681(8) 0.250000 0.625000 0.090(3) Uani d 1 . .
    C C1 0.4291(7) 0.2541(7) 0.6760(3) 0.094(3) Uani d 1 . .
    H H1A 0.466853 0.194827 0.677948 0.112 Uiso calc 1 . .
    H H1B 0.386692 0.255178 0.708408 0.112 Uiso calc 1 . .
    C C2 0.4966(8) 0.3374(6) 0.6802(3) 0.100(3) Uani d 1 . .
    H H2A 0.540087 0.337104 0.648222 0.120 Uiso calc 1 . .
    H H2B 0.459916 0.397367 0.679322 0.120 Uiso calc 1 . .
    C C3 0.5535(9) 0.3328(8) 0.7322(5) 0.125(4) Uani d 1 . .
    H H3A 0.587481 0.271263 0.733181 0.150 Uiso calc 1 . .
    H H3B 0.509107 0.334000 0.763696 0.150 Uiso calc 1 . .
    C C4 0.6252(10) 0.4116(9) 0.7396(6) 0.142(5) Uani d 1 . .
    H H4A 0.664940 0.416247 0.706657 0.213 Uiso calc 1 . .
    H H4B 0.665249 0.397709 0.771501 0.213 Uiso calc 1 . .
    H H4C 0.591855 0.471854 0.745395 0.213 Uiso calc 1 . .
    C C5 0.3081(8) 0.1621(7) 0.6308(4) 0.101(3) Uani d 1 . .
    H H5A 0.270075 0.167990 0.664871 0.121 Uiso calc 1 . .
    H H5B 0.350980 0.106950 0.635531 0.121 Uiso calc 1 . .
    C C6 0.2413(9) 0.1411(9) 0.5839(5) 0.127(4) Uani d 1 . .
    H H6A 0.278449 0.128709 0.550114 0.152 Uiso calc 1 . .
    H H6B 0.200173 0.196905 0.577132 0.152 Uiso calc 1 . .
    C C7 0.1799(11) 0.0552(10) 0.5969(6) 0.155(5) Uani d 1 . .
    H H7A 0.221001 0.001495 0.608109 0.186 Uiso calc 1 . .
    H H7B 0.137194 0.070402 0.627982 0.186 Uiso calc 1 . .
    C C8 0.1215(16) 0.026(2) 0.5479(8) 0.260(13) Uani d 1 . .
    H H8A 0.162622 0.022088 0.515483 0.390 Uiso calc 1 . .
    H H8B 0.071993 0.074082 0.541378 0.390 Uiso calc 1 . .
    H H8C 0.091990 -0.035380 0.554830 0.390 Uiso calc 1 . .
loop_
    _atom_site_aniso_label
    _atom_site_aniso_U_11
    _atom_site_aniso_U_22
    _atom_site_aniso_U_33
    _atom_site_aniso_U_12
    _atom_site_aniso_U_13
    _atom_site_aniso_U_23
    Mn1 0.0805(10) 0.0805(10) 0.0555(13) 0.000 0.000 0.000
    Cl1 0.0873(14) 0.1130(18) 0.0771(12) 0.0069(13) -0.0096(11) -0.0207(12)
    Cl2 0.359(8) 0.258(7) 0.127(3) -0.111(7) -0.053(5) 0.044(4)
    C9 0.17(2) 0.137(19) 0.145(18) 0.000 0.050(17) 0.000
    N1 0.115(8) 0.085(7) 0.070(6) 0.000 0.000 0.020(5)
    C1 0.122(7) 0.096(6) 0.063(5) -0.006(6) 0.003(5) 0.014(4)
    C2 0.130(7) 0.093(6) 0.077(5) 0.000(7) 0.003(6) 0.009(5)
    C3 0.152(10) 0.106(8) 0.117(9) -0.022(8) -0.028(8) 0.008(6)
    C4 0.146(10) 0.140(11) 0.139(11) -0.018(9) -0.018(9) 0.005(9)
    C5 0.117(8) 0.098(7) 0.088(6) -0.007(6) 0.000(6) 0.008(5)
    C6 0.141(10) 0.131(10) 0.109(8) -0.030(9) -0.017(8) 0.008(7)
    C7 0.166(13) 0.163(12) 0.136(11) -0.029(11) -0.028(10) -0.005(10)
    C8 0.22(2) 0.32(3) 0.24(2) -0.11(2) -0.07(2) 0.06(2)
_geom_special_details
;
 All esds (except the esd in the dihedral angle between two l.s. planes)
 are estimated using the full covariance matrix.  The cell esds are taken
 into account individually in the estimation of esds in distances, angles
 and torsion angles; correlations between esds in cell parameters are only
 used when they are defined by crystal symmetry.  An approximate (isotropic)
 treatment of cell esds is used for estimating esds involving l.s. planes.
;
loop_
    _geom_bond_atom_site_label_1
    _geom_bond_atom_site_label_2
    _geom_bond_site_symmetry_2
    _geom_bond_distance
    _geom_bond_publ_flag
    Mn1 Cl1 11_556 2.364(2) ?
    Mn1 Cl1 2_655 2.364(2) ?
    Mn1 Cl1 12_546 2.364(2) ?
    Mn1 Cl1 . 2.364(2) ?
    Cl2 C9 . 1.695(15) ?
    C9 H9 . 0.83(15) ?
    C9 H9 5 0.83(15) ?
    N1 C1 14_455 1.511(11) ?
    N1 C1 . 1.511(11) ?
    N1 C5 . 1.505(12) ?
    N1 C5 14_455 1.505(12) ?
    C1 H1A . 0.9900 ?
    C1 H1B . 0.9900 ?
    C1 C2 . 1.513(9) ?
    C2 H2A . 0.9900 ?
    C2 H2B . 0.9900 ?
    C2 C3 . 1.500(9) ?
    C3 H3A . 0.9900 ?
    C3 H3B . 0.9900 ?
    C3 C4 . 1.510(10) ?
    C4 H4A . 0.9800 ?
    C4 H4B . 0.9800 ?
    C4 H4C . 0.9800 ?
    C5 H5A . 0.9900 ?
    C5 H5B . 0.9900 ?
    C5 C6 . 1.510(10) ?
    C6 H6A . 0.9900 ?
    C6 H6B . 0.9900 ?
    C6 C7 . 1.519(11) ?
    C7 H7A . 0.9900 ?
    C7 H7B . 0.9900 ?
    C7 C8 . 1.505(11) ?
    C8 H8A . 0.9800 ?
    C8 H8B . 0.9800 ?
    C8 H8C . 0.9800 ?
loop_
    _geom_angle_atom_site_label_1
    _geom_angle_atom_site_label_2
    _geom_angle_atom_site_label_3
    _geom_angle_site_symmetry_1
    _geom_angle_site_symmetry_3
    _geom_angle
    _geom_angle_publ_flag
    Cl1 Mn1 Cl1 11_556 2_655 109.81(6) ?
    Cl1 Mn1 Cl1 2_655 . 108.80(12) ?
    Cl1 Mn1 Cl1 11_556 12_546 108.80(12) ?
    Cl1 Mn1 Cl1 12_546 . 109.81(6) ?
    Cl1 Mn1 Cl1 11_556 . 109.81(6) ?
    Cl1 Mn1 Cl1 2_655 12_546 109.81(6) ?
    Cl2 C9 Cl2 . 5 111.3(14) ?
    Cl2 C9 H9 5 . 120(10) ?
    Cl2 C9 H9 . . 100(10) ?
    Cl2 C9 H9 5 5 100(10) ?
    Cl2 C9 H9 . 5 120(10) ?
    H9 C9 H9 . 5 107(10) ?
    C1 N1 C1 . 14_455 110.7(10) ?
    C5 N1 C1 14_455 14_455 105.8(5) ?
    C5 N1 C1 . . 105.8(5) ?
    C5 N1 C1 . 14_455 111.4(6) ?
    C5 N1 C1 14_455 . 111.4(6) ?
    C5 N1 C5 . 14_455 111.7(11) ?
    N1 C1 H1A . . 108.2 ?
    N1 C1 H1B . . 108.2 ?
    N1 C1 C2 . . 116.2(7) ?
    H1A C1 H1B . . 107.4 ?
    C2 C1 H1A . . 108.2 ?
    C2 C1 H1B . . 108.2 ?
    C1 C2 H2A . . 109.4 ?
    C1 C2 H2B . . 109.4 ?
    H2A C2 H2B . . 108.0 ?
    C3 C2 C1 . . 111.0(7) ?
    C3 C2 H2A . . 109.4 ?
    C3 C2 H2B . . 109.4 ?
    C2 C3 H3A . . 108.5 ?
    C2 C3 H3B . . 108.5 ?
    C2 C3 C4 . . 115.2(9) ?
    H3A C3 H3B . . 107.5 ?
    C4 C3 H3A . . 108.5 ?
    C4 C3 H3B . . 108.5 ?
    C3 C4 H4A . . 109.5 ?
    C3 C4 H4B . . 109.5 ?
    C3 C4 H4C . . 109.5 ?
    H4A C4 H4B . . 109.5 ?
    H4A C4 H4C . . 109.5 ?
    H4B C4 H4C . . 109.5 ?
    N1 C5 H5A . . 108.3 ?
    N1 C5 H5B . . 108.3 ?
    N1 C5 C6 . . 116.1(8) ?
    H5A C5 H5B . . 107.4 ?
    C6 C5 H5A . . 108.3 ?
    C6 C5 H5B . . 108.3 ?
    C5 C6 H6A . . 109.5 ?
    C5 C6 H6B . . 109.5 ?
    C5 C6 C7 . . 110.6(9) ?
    H6A C6 H6B . . 108.1 ?
    C7 C6 H6A . . 109.5 ?
    C7 C6 H6B . . 109.5 ?
    C6 C7 H7A . . 109.4 ?
    C6 C7 H7B . . 109.4 ?
    H7A C7 H7B . . 108.0 ?
    C8 C7 C6 . . 111.0(12) ?
    C8 C7 H7A . . 109.4 ?
    C8 C7 H7B . . 109.4 ?
    C7 C8 H8A . . 109.5 ?
    C7 C8 H8B . . 109.5 ?
    C7 C8 H8C . . 109.5 ?
    H8A C8 H8B . . 109.5 ?
    H8A C8 H8C . . 109.5 ?
    H8B C8 H8C . . 109.5 ?
loop_
    _geom_torsion_atom_site_label_1
    _geom_torsion_atom_site_label_2
    _geom_torsion_atom_site_label_3
    _geom_torsion_atom_site_label_4
    _geom_torsion_site_symmetry_1
    _geom_torsion_site_symmetry_2
    _geom_torsion_site_symmetry_3
    _geom_torsion_site_symmetry_4
    _geom_torsion
    _geom_torsion_publ_flag
    N1 C1 C2 C3 . . . . -179.5(10) ?
    N1 C5 C6 C7 . . . . -175.7(11) ?
    C1 N1 C1 C2 14_455 . . . 59.3(7) ?
    C1 N1 C5 C6 14_455 . . . -58.6(12) ?
    C1 N1 C5 C6 . . . . -179.0(10) ?
    C1 C2 C3 C4 . . . . 178.4(11) ?
    C5 N1 C1 C2 14_455 . . . -58.2(12) ?
    C5 N1 C1 C2 . . . . -179.8(9) ?
    C5 N1 C5 C6 14_455 . . . 59.6(8) ?
    C5 C6 C7 C8 . . . . -173.2(16) ?
_shelx_space_group_comment
;
The symmetry employed for this shelxl refinement is uniquely defined
by the following loop, which should always be used as a source of
symmetry information in preference to the above space-group names.
They are only intended as comments.
;
_shelx_estimated_absorpt_T_min     0.193
_shelx_estimated_absorpt_T_max     0.487
_iucr_refine_instructions_details
;
TITL mth8_pierre_a.res in I-42d
    mth8_corr.res
    created by SHELXL-2018/3 at 15:23:03 on 05-Jun-2023
REM Old TITL MTH8_Pierre in I-42d
REM SHELXT solution in I-42d: R1 0.171, Rweak 0.465, Alpha 0.014
REM <I/s> 1.460 for 80 systematic absences, Orientation as input
REM Flack x = -0.069 ( 0.009 ) from 503 Parsons' quotients
REM Formula found by SHELXT: C34 N2 Cl8 Mn
CELL 1.54184 14.0775 14.0775 24.3492 90 90 90
ZERR 4 0.0003 0.0003 0.0008 0 0 0
LATT -2
SYMM -X,-Y,+Z
SYMM +Y,-X,-Z
SYMM -Y,+X,-Z
SYMM 0.5-X,+Y,0.75-Z
SYMM 0.5+X,-Y,0.75-Z
SYMM 0.5-Y,-X,0.75+Z
SYMM 0.5+Y,+X,0.75+Z
SFAC C H Cl Mn N
UNIT 136 304 32 4 8
DFIX 1.52 0.01 C1 C2
DFIX 1.52 0.01 C2 C3
DFIX 1.52 0.01 C3 C4
DFIX 1.52 0.01 C5 C6
DFIX 1.52 0.01 C6 C7
DFIX 1.52 0.01 C7 C8
SIMU C4 C3 C2 C1 C5 C6 C7 C8
L.S. 30
PLAN  7
SIZE 0.13 0.28 0.38
TEMP -100
CONF
DAMP
BOND $H
HTAB
list 4
fmap 2 53
acta
REM <olex2.extras>
REM <HklSrc "%.\\MTH8_corr.hkl">
REM </olex2.extras>
WGHT    0.113300    4.100100
FVAR       0.35406
MN1   4    0.500000    0.000000    0.750000    10.25000    0.08049    0.08049 =
         0.05554    0.00000    0.00000    0.00000
CL1   3    0.379964   -0.065128    0.693469    11.00000    0.08727    0.11300 =
         0.07710   -0.02066   -0.00962    0.00692
CL2   3    0.252277    0.151083    0.432458    11.00000    0.35950    0.25823 =
         0.12693    0.04377   -0.05285   -0.11092
C9    1    0.250000    0.219081    0.375000    10.50000    0.17273    0.13703 =
         0.14533    0.00000    0.04987    0.00000
H9    2    0.203872    0.254174    0.382247    11.00000   -1.20000
N1    5    0.368086    0.250000    0.625000    10.50000    0.11518    0.08488 =
         0.07027    0.02049    0.00000    0.00000
C1    1    0.429111    0.254070    0.675985    11.00000    0.12151    0.09637 =
         0.06325    0.01415    0.00310   -0.00555
AFIX  23
H1A   2    0.466853    0.194827    0.677948    11.00000   -1.20000
H1B   2    0.386692    0.255178    0.708408    11.00000   -1.20000
AFIX   0
C2    1    0.496581    0.337374    0.680166    11.00000    0.13029    0.09298 =
         0.07721    0.00861    0.00277    0.00002
AFIX  23
H2A   2    0.540087    0.337104    0.648222    11.00000   -1.20000
H2B   2    0.459916    0.397367    0.679322    11.00000   -1.20000
AFIX   0
C3    1    0.553498    0.332808    0.732169    11.00000    0.15241    0.10569 =
         0.11733    0.00768   -0.02829   -0.02229
AFIX  23
H3A   2    0.587481    0.271263    0.733181    11.00000   -1.20000
H3B   2    0.509107    0.334000    0.763696    11.00000   -1.20000
AFIX   0
C4    1    0.625175    0.411565    0.739581    11.00000    0.14611    0.14012 =
         0.13940    0.00536   -0.01843   -0.01811
AFIX 137
H4A   2    0.664940    0.416247    0.706657    11.00000   -1.50000
H4B   2    0.665249    0.397709    0.771501    11.00000   -1.50000
H4C   2    0.591855    0.471854    0.745395    11.00000   -1.50000
AFIX   0
SAME 0.02 0.04 C1 > C4
C5    1    0.308096    0.162092    0.630838    11.00000    0.11749    0.09755 =
         0.08827    0.00786   -0.00020   -0.00671
AFIX  23
H5A   2    0.270075    0.167990    0.664871    11.00000   -1.20000
H5B   2    0.350980    0.106950    0.635531    11.00000   -1.20000
AFIX   0
C6    1    0.241283    0.141056    0.583885    11.00000    0.14118    0.13068 =
         0.10853    0.00784   -0.01658   -0.03041
AFIX  23
H6A   2    0.278449    0.128709    0.550114    11.00000   -1.20000
H6B   2    0.200173    0.196905    0.577132    11.00000   -1.20000
AFIX   0
C7    1    0.179916    0.055182    0.596908    11.00000    0.16644    0.16294 =
         0.13617   -0.00548   -0.02760   -0.02935
AFIX  23
H7A   2    0.221001    0.001495    0.608109    11.00000   -1.20000
H7B   2    0.137194    0.070402    0.627982    11.00000   -1.20000
AFIX   0
C8    1    0.121542    0.026492    0.547876    11.00000    0.21526    0.32265 =
         0.24297    0.05742   -0.06678   -0.11194
AFIX 137
H8A   2    0.162622    0.022088    0.515483    11.00000   -1.50000
H8B   2    0.071993    0.074082    0.541378    11.00000   -1.50000
H8C   2    0.091990   -0.035380    0.554830    11.00000   -1.50000
AFIX   0
HKLF 4
REM  mth8_pierre_a.res in I-42d
REM wR2 = 0.2215, GooF = S = 1.064, Restrained GooF = 1.059 for all data
REM R1 = 0.0754 for 1567 Fo > 4sig(Fo) and 0.1062 for all 2334 data
REM 108 parameters refined using 47 restraints
END
WGHT      0.1138      3.7479
REM Instructions for potential hydrogen bonds
EQIV $1 -x+1, -y, z
HTAB C1 Cl1_$1
EQIV $6 -x+1, y+1/2, -z+5/4
HTAB C2 Cl1_$6
HTAB C5 Cl1
HTAB C6 Cl2
REM Highest difference peak  0.350,  deepest hole -0.317,  1-sigma level  0.058
Q1    1   0.0832  0.0840  0.6210  11.00000  0.05    0.35
Q2    1   0.5000  0.0000  0.7140  10.50000  0.05    0.23
Q3    1   0.4156  0.2467  0.6334  11.00000  0.05    0.19
Q4    1   0.1965  0.0722  0.3762  11.00000  0.05    0.18
Q5    1   0.1407  0.0225  0.5642  11.00000  0.05    0.18
Q6    1   0.4058  0.2557  0.6047  11.00000  0.05    0.18
Q7    1   0.4004 -0.0602  0.7310  11.00000  0.05    0.17
  REM The information below was added by Olex2.
  REM
  REM R1 = 0.0754 for 1567 Fo > 4sig(Fo) and 0.1062 for all 9613 data
  REM 108 parameters refined using n/a restraints
  REM Highest difference peak 0.35, deepest hole -0.32
  REM Mean Shift 0, Max Shift 0.000.
  REM +++ Tabular Listing of Refinement Information +++
  REM R1_all = 0.1062
  REM R1_gt = 0.0754
  REM wR_ref = 0.2215
  REM GOOF = 1.064
  REM Shift_max = 0.000
  REM Shift_mean = 0
  REM Reflections_all = 9613
  REM Reflections_gt = 1567
  REM Parameters = 108
  REM Hole = -0.32
  REM Peak = 0.35
  REM Flack = -0.018(8)
;
