# Supplementary material for: Bis(tetra­butyl­ammonium) tetra­chlorido­manganate(II) di­chloro­methane disolvate
Source: IUCrdata. 2023 Jul 14;8(Pt 7):x230610. doi: 10.1107/S2414314623006107 (PMC10626607; doi:10.1107/S2414314623006107)
Supplement: Supplementary file 2 [file x-08-x230610-Isup2.hkl]

#
# h,k,l, Fc-squared, Fo-squared, sigma(Fo-squared), status flag
#
data_I
_shelx_title ' mth8_pierre_a.res in I-42d'
_shelx_refln_list_code          4
_shelx_F_calc_maximum      278.37
_exptl_crystal_F_000      1820.00
_reflns_d_resolution_high  0.8014

loop_
 _space_group_symop_operation_xyz
 'x, y, z'
 '-x, -y, z'
 'y, -x, -z'
 '-y, x, -z'
 '-x+1/2, y, -z+3/4'
 'x+1/2, -y, -z+3/4'
 '-y+1/2, -x, z+3/4'
 'y+1/2, x, z+3/4'
 'x+1/2, y+1/2, z+1/2'
 '-x+1/2, -y+1/2, z+1/2'
 'y+1/2, -x+1/2, -z+1/2'
 '-y+1/2, x+1/2, -z+1/2'
 '-x+1, y+1/2, -z+5/4'
 'x+1, -y+1/2, -z+5/4'
 '-y+1, -x+1/2, z+5/4'
 'y+1, x+1/2, z+5/4'

_cell_length_a    14.0775
_cell_length_b    14.0775
_cell_length_c    24.3492
_cell_angle_alpha  90.000
_cell_angle_beta   90.000
_cell_angle_gamma  90.000

_shelx_F_squared_multiplier     1.000

loop_
 _refln_index_h
 _refln_index_k
 _refln_index_l
 _refln_F_squared_calc
 _refln_F_squared_meas
 _refln_F_squared_sigma
 _refln_observed_status
   0   2   0       3838.99       2246.30        25.22 o
   2   2   0       6565.14       5274.65        26.46 o
   1   3   0       8491.24       9014.08        78.51 o
   0   4   0       2134.86       2796.88        19.85 o
   2   4   0         90.80        163.78         6.94 o
   4   4   0       8314.01       7363.53       171.16 o
   1   5   0      25254.95      23641.72        68.50 o
   3   5   0         19.92         29.23         4.09 o
   0   6   0         50.07         27.56         7.37 o
   2   6   0       2254.71       2085.07        38.61 o
   4   6   0      22971.90      24130.72       164.39 o
   6   6   0       2314.63       2157.98        73.34 o
   1   7   0         23.19         38.15         7.51 o
   3   7   0       8437.99      10881.80       121.00 o
   5   7   0       2793.36       2993.19        36.45 o
   0   8   0       4833.78       4882.29        59.27 o
   2   8   0       3334.91       3301.34        36.85 o
   4   8   0       2330.18       2134.91        45.48 o
   6   8   0         18.86         32.69        17.47 o
   8   8   0         78.32         91.85        32.25 o
   1   9   0       2163.89       2477.55        43.02 o
   3   9   0        987.24       1207.07        29.42 o
   5   9   0        128.36         94.85        17.45 o
   7   9   0        162.73        179.56        20.43 o
   0  10   0        236.37        142.39        34.59 o
   2  10   0       1215.24       1478.79        31.04 o
   4  10   0        608.43        580.86        29.06 o
   6  10   0        452.70        430.55        28.35 o
   8  10   0          8.07         48.15        27.53 o
  10  10   0         11.63        -54.14        58.04 o
   1  11   0        124.93        139.69        20.87 o
   3  11   0       1035.63       1125.34        34.59 o
   5  11   0        104.94         76.98        30.59 o
   7  11   0         99.48         99.91        26.68 o
   9  11   0          9.93         73.34        47.65 o
   0  12   0        334.09        326.06        35.29 o
   2  12   0         69.36         31.75        27.18 o
   4  12   0        101.40        165.72        26.98 o
   6  12   0        491.10        486.31        53.96 o
   8  12   0        282.92        330.18        30.47 o
  10  12   0         55.82         65.81        45.52 o
  12  12   0          1.69         19.27        24.68 o
   1  13   0          2.66         52.50        28.09 o
   3  13   0          0.01         36.21        31.90 o
   5  13   0         31.66         43.12        82.81 o
   7  13   0         25.10         83.66        31.46 o
   9  13   0          6.83         93.66        31.89 o
  11  13   0         17.64         33.46        16.84 o
   0  14   0         52.27         97.06        49.29 o
   2  14   0          3.77        -26.43        36.28 o
   4  14   0         40.40         47.30        33.58 o
   6  14   0         49.44        -10.79        32.11 o
   8  14   0        142.24        206.72        39.36 o
  10  14   0         23.05          6.36        35.47 o
   1  15   0          8.72          1.84        39.70 o
   3  15   0         76.55         83.84        23.45 o
   5  15   0         23.42         12.47        87.70 o
   7  15   0          3.15         45.19        91.41 o
   0  16   0        228.73        194.77        39.20 o
   2  16   0         56.82         51.37        37.57 o
   4  16   0          2.21         96.70        36.78 o
   6  16   0          1.71          1.99        31.77 o
   1  17   0          1.94         17.68        16.45 o
   3  17   0          4.99          8.10        19.18 o
   0   1   1      29479.04      33095.32        72.70 o
  -1   2   1      13333.39      13771.17       102.16 o
   1   2   1       8981.60       8808.08        57.20 o
  -2   3   1      71294.95      74311.44       328.11 o
   0   3   1      34880.64      34638.63       140.88 o
   2   3   1      73543.62      77583.85       518.24 o
  -3   4   1      18181.05      17153.52        68.13 o
  -1   4   1       1680.05       1456.69        16.17 o
   1   4   1       2194.93       1870.51        13.91 o
   3   4   1      17554.75      16795.13       148.07 o
  -4   5   1        523.78        513.17        18.73 o
  -2   5   1       1059.87       1212.97        25.11 o
   0   5   1       1591.33       1260.52        14.27 o
   2   5   1       1656.32       1760.96        18.85 o
   4   5   1        125.07        201.81         7.97 o
  -5   6   1       9209.42       9591.68       118.50 o
  -3   6   1      12808.05      12410.22       239.45 o
  -1   6   1       1310.06       1355.37        17.18 o
   1   6   1        909.48        877.32        11.25 o
   3   6   1      11801.27      11891.87       127.60 o
   5   6   1       9260.29       9486.05       157.94 o
  -6   7   1        184.44        176.63        18.67 o
  -4   7   1        272.02        232.98        19.86 o
  -2   7   1       7967.58       8191.60        78.90 o
   0   7   1        488.70        819.91        27.43 o
   2   7   1       9405.92       9415.03       163.64 o
   4   7   1        576.02        503.81        14.90 o
   6   7   1        197.25        194.94        17.86 o
  -7   8   1         89.03         83.59        19.55 o
  -5   8   1        983.66        992.41        27.01 o
  -3   8   1       1944.34       1984.41        51.89 o
  -1   8   1        543.23        675.43        28.06 o
   1   8   1        397.33        513.78        18.45 o
   3   8   1       1970.75       2030.86        34.62 o
   5   8   1        958.69        917.92        28.27 o
   7   8   1         88.69        101.05        17.08 o
  -8   9   1         89.79         68.35        25.58 o
  -6   9   1         72.88         55.26        18.87 o
  -4   9   1        925.17       1070.70        37.77 o
  -2   9   1       4086.44       4042.60        56.07 o
   0   9   1       2416.63       2615.80        39.43 o
   2   9   1       3623.51       3512.43        51.21 o
   4   9   1        893.00        993.96        55.78 o
   6   9   1        153.24        130.14        18.51 o
   8   9   1         92.05        110.04        35.15 o
  -9  10   1         13.19         67.99        29.84 o
  -7  10   1         48.76         56.52        25.75 o
  -5  10   1        496.27        571.93        32.67 o
  -3  10   1        806.58        749.09        26.26 o
  -1  10   1        111.90        162.26        21.50 o
   1  10   1        278.85        356.95        21.45 o
   3  10   1       1063.85       1034.45        29.36 o
   5  10   1        514.91        602.83        36.34 o
   7  10   1         49.79         43.90        29.73 o
   9  10   1          4.17         65.16        35.95 o
 -10  11   1         43.30         29.68        40.05 o
  -8  11   1        121.01        239.30        44.00 o
  -6  11   1        413.62        421.29        28.67 o
  -4  11   1        381.87        456.07        29.70 o
  -2  11   1        241.82        249.58        28.33 o
   0  11   1         24.46         16.23        16.90 o
   2  11   1        125.65        111.52        18.94 o
   4  11   1        305.39        339.49        28.59 o
   6  11   1        428.12        469.38        31.48 o
   8  11   1        116.54        150.64        62.90 o
  10  11   1         26.31        149.80        37.27 o
 -11  12   1         12.30         28.06        27.88 o
  -9  12   1         51.59         32.93        32.43 o
  -7  12   1        181.09        158.83       152.83 o
  -5  12   1        181.45        201.94        28.69 o
  -3  12   1         70.96         75.42        37.47 o
  -1  12   1        422.37        506.71        44.79 o
   1  12   1        444.47        548.98        51.53 o
   3  12   1        100.24        117.24        31.50 o
   5  12   1        261.79        310.23        46.88 o
   7  12   1        141.63        197.77        50.40 o
   9  12   1         60.56        183.03        28.47 o
  11  12   1         12.62         20.81        22.71 o
 -10  13   1         41.96         70.20        21.65 o
  -8  13   1        117.96         90.61        46.65 o
  -6  13   1        132.84        149.79        72.42 o
  -4  13   1         38.29         74.76        41.87 o
  -2  13   1        139.56        205.81        38.21 o
   0  13   1         36.09        122.10        29.73 o
   2  13   1         82.78         89.65        33.90 o
   4  13   1         53.07          6.45        44.83 o
   6  13   1        154.62        185.16        29.19 o
   8  13   1        123.48        176.03        29.53 o
  10  13   1         36.79         13.70        30.42 o
  -9  14   1         37.47        113.09        49.64 o
  -7  14   1         56.29         60.62        22.95 o
  -5  14   1         68.24         20.47        32.62 o
  -3  14   1         68.49         33.35        50.87 o
  -1  14   1         24.81         97.54        34.17 o
   1  14   1         19.97         60.19        52.31 o
   3  14   1         41.87         24.98        28.63 o
   5  14   1         44.52         61.99        38.92 o
   7  14   1         52.02        134.41        25.71 o
   9  14   1         45.59         30.71        25.37 o
  -8  15   1          7.81         43.54        74.61 o
  -6  15   1          2.68          4.67        76.48 o
  -4  15   1         12.32         14.20        32.67 o
  -2  15   1         31.79         18.10        33.48 o
   0  15   1        188.93        163.08        42.51 o
   2  15   1         46.19         47.49        35.06 o
   4  15   1         24.78         87.46        30.96 o
   6  15   1          5.66         60.99       102.71 o
   8  15   1          7.60         33.87        64.57 o
  -5  16   1         12.14         76.12        33.32 o
  -3  16   1         11.21          9.24        46.98 o
  -1  16   1         61.16         30.25        24.63 o
   1  16   1         49.29         32.40        24.50 o
   3  16   1          5.81         42.45        30.00 o
   5  16   1          6.11        123.16        64.33 o
  -4  17   1          6.44         -6.69        20.30 o
  -2  17   1         21.60          4.15        20.39 o
   0  17   1         52.34         64.48        20.52 o
   2  17   1         19.86         25.58        15.87 o
   4  17   1          3.04         -2.52        16.87 o
  -1   1   2      24313.11      19608.26       151.41 o
   1   1   2      19118.77      14976.78        57.69 o
   0   2   2        402.34        789.86         5.88 o
  -3   3   2      31181.28      34986.50       287.51 o
  -1   3   2      11257.52      11879.18       142.08 o
   1   3   2       9995.57      10546.73        56.58 o
   3   3   2      35703.82      32264.63       241.98 o
  -2   4   2       3417.14       3745.87       137.82 o
   0   4   2      18699.09      21634.38        91.87 o
   2   4   2       3887.51       4458.69        38.74 o
  -5   5   2       8197.50       7859.58        79.05 o
  -3   5   2       1360.24       1750.61        26.44 o
  -1   5   2        126.18        150.96         6.85 o
   1   5   2        497.51        515.59         8.63 o
   3   5   2        523.64        782.83        15.50 o
   5   5   2       7952.32       8012.68        94.51 o
  -4   6   2       4406.43       4326.08       167.48 o
  -2   6   2       2559.84       2817.68        31.93 o
   0   6   2       3688.16       2454.87        24.58 o
   2   6   2       2328.41       2516.14        43.77 o
   4   6   2       5019.82       5001.21        71.16 o
  -7   7   2        954.12       1185.70        54.00 o
  -5   7   2       1557.49       1687.85        38.84 o
  -3   7   2       3705.59       3576.19       142.68 o
  -1   7   2       1567.07       1453.10        57.73 o
   1   7   2       1064.16       1065.50        23.34 o
   3   7   2       3952.08       3913.69        65.43 o
   5   7   2       1445.03       1537.18        45.61 o
   7   7   2        594.58        775.52        37.05 o
  -6   8   2        102.23         86.01        19.07 o
  -4   8   2        227.21        248.90        18.25 o
  -2   8   2        445.15        439.59        24.13 o
   0   8   2       1757.02       1512.98        32.09 o
   2   8   2        446.60        444.00        16.28 o
   4   8   2        263.98        272.01        14.21 o
   6   8   2        150.87        163.48        17.53 o
  -9   9   2         75.09        169.97        52.07 o
  -7   9   2        115.00        107.56        23.05 o
  -5   9   2       1186.47       1210.66        30.54 o
  -3   9   2       3529.16       3459.81        54.67 o
  -1   9   2       2134.58       2115.99        33.96 o
   1   9   2       1924.21       1866.32        27.12 o
   3   9   2       3412.41       3331.03        84.15 o
   5   9   2       1273.76       1279.42        69.16 o
   7   9   2        233.63        222.05        20.99 o
   9   9   2         34.29         19.84        53.31 o
  -8  10   2         14.15         29.04        25.56 o
  -6  10   2         52.00         56.69        28.67 o
  -4  10   2        352.50        438.40        26.81 o
  -2  10   2        389.81        362.99        24.92 o
   0  10   2       1659.13       1649.24        34.20 o
   2  10   2        387.48        387.17        20.78 o
   4  10   2        340.23        372.96        29.93 o
   6  10   2         44.56         55.20        23.54 o
   8  10   2         17.26         20.48        33.76 o
 -11  11   2         73.09         50.67        39.21 o
  -9  11   2        135.38         92.70        58.00 o
  -7  11   2        201.32        191.52        32.34 o
  -5  11   2        497.53        477.94        38.90 o
  -3  11   2        277.53        376.45        26.43 o
  -1  11   2         64.12         33.37        22.30 o
   1  11   2        153.40        114.67        18.45 o
   3  11   2        353.59        447.99        31.14 o
   5  11   2        639.57        640.44        64.15 o
   7  11   2        239.10        203.07        37.19 o
   9  11   2        102.00        197.96        32.94 o
  11  11   2         50.05        110.72       106.10 o
 -10  12   2          3.95         -4.35        24.77 o
  -8  12   2         25.50         42.13        50.67 o
  -6  12   2         40.05         96.85        34.37 o
  -4  12   2         14.06         22.07        25.68 o
  -2  12   2        313.33        379.31        43.90 o
   0  12   2        588.27        408.45        45.06 o
   2  12   2        310.47        345.28        53.03 o
   4  12   2         11.51        -17.79        29.47 o
   6  12   2         44.12         49.24        36.89 o
   8  12   2         24.46         19.36        45.16 o
  10  12   2          3.38        116.86       142.48 o
 -11  13   2         14.62         28.29        18.33 o
  -9  13   2         92.53        114.50        23.97 o
  -7  13   2        182.77        229.48        58.47 o
  -5  13   2         69.88        112.01        72.00 o
  -3  13   2        211.14        261.77        39.34 o
  -1  13   2         82.04        168.57        26.69 o
   1  13   2         22.94         55.96        28.95 o
   3  13   2        113.11        117.41        34.79 o
   5  13   2         94.42         79.94        41.35 o
   7  13   2        184.49        234.12        33.30 o
   9  13   2        100.20        196.62       138.98 o
  11  13   2          9.72         -4.82        12.73 o
 -10  14   2          9.23         25.00        16.01 o
  -8  14   2          0.19          1.77        33.63 o
  -6  14   2         14.55        -26.91        41.80 o
  -4  14   2         40.38         12.90        70.66 o
  -2  14   2         10.07         21.69        31.94 o
   0  14   2          4.96         76.04        52.63 o
   2  14   2         12.77         47.02        36.07 o
   4  14   2         39.10         48.27        30.52 o
   6  14   2         16.03         67.61        33.64 o
   8  14   2          0.22         -8.12        43.79 o
  10  14   2          9.06         -0.96        20.94 o
  -7  15   2         20.56         11.43        41.48 o
  -5  15   2         25.21         -0.30        36.90 o
  -3  15   2         50.16         43.78        25.41 o
  -1  15   2        170.03        167.89        34.80 o
   1  15   2        170.65        183.61        39.25 o
   3  15   2         45.89         84.79        25.60 o
   5  15   2         10.36         55.56        23.60 o
   7  15   2         17.94        248.98        40.53 o
  -4  16   2         11.19         41.90        21.70 o
  -2  16   2          4.90        -21.80        34.28 o
   0  16   2          7.82        -13.18        24.80 o
   2  16   2          5.23         35.36        32.38 o
   4  16   2         10.73          3.40        31.92 o
   6  16   2          0.68         17.36        34.24 o
  -3  17   2         12.78          0.88        23.25 o
  -1  17   2         47.71         58.76        28.42 o
   1  17   2         43.81         35.06        16.63 o
   3  17   2         13.30          8.38        19.45 o
   0   1   3        372.49       1057.16         7.92 o
  -1   2   3       9815.82      10663.85        50.95 o
   1   2   3       8331.36       9188.55        52.91 o
  -2   3   3      19356.05      20567.29        85.33 o
   0   3   3       7315.84       7995.83        51.70 o
   2   3   3      20919.22      22843.17       154.98 o
  -3   4   3       4756.01       4852.58        63.48 o
  -1   4   3       6080.86       5996.78        51.58 o
   1   4   3       7399.93       7408.43        66.06 o
   3   4   3       5201.29       5286.73       101.28 o
  -4   5   3       8150.44       9562.20        90.49 o
  -2   5   3       2059.94       1571.71        19.82 o
   0   5   3        397.14        313.11         7.12 o
   2   5   3       1687.28       1292.16        14.31 o
   4   5   3       7743.82       8915.38       101.88 o
  -5   6   3        649.03        675.42        22.56 o
  -3   6   3       2718.76       2415.09        25.96 o
  -1   6   3        887.67        814.19        16.43 o
   1   6   3       1169.43       1060.61        16.75 o
   3   6   3       3214.98       2935.33        50.78 o
   5   6   3        283.46        306.83        13.87 o
  -6   7   3       1750.80       1727.39        75.32 o
  -4   7   3       2644.66       2737.77        49.23 o
  -2   7   3        376.97        372.82        21.44 o
   0   7   3        743.88        927.55        17.98 o
   2   7   3        251.16        285.35        12.57 o
   4   7   3       2401.82       2378.17        60.12 o
   6   7   3       1390.53       1556.18        27.29 o
  -7   8   3        131.05         92.68        25.81 o
  -5   8   3        302.31        292.10        25.94 o
  -3   8   3       1239.93       1537.87        59.53 o
  -1   8   3       2819.83       2779.91        41.43 o
   1   8   3       2873.66       2858.67        33.47 o
   3   8   3       1066.80       1239.97        28.69 o
   5   8   3        278.37        258.76        16.81 o
   7   8   3        130.88        101.59        19.57 o
  -8   9   3         52.04         45.97        30.47 o
  -6   9   3        521.51        506.60        29.30 o
  -4   9   3       2108.63       2317.56        59.45 o
  -2   9   3        606.53        793.83        35.11 o
   0   9   3          2.95         50.74        12.99 o
   2   9   3        555.41        670.41        23.99 o
   4   9   3       2108.17       2210.19        86.52 o
   6   9   3        559.69        520.57        26.54 o
   8   9   3         44.50         25.96        66.52 o
  -9  10   3         71.66         41.69        40.83 o
  -7  10   3        200.61        132.61        28.19 o
  -5  10   3        105.55        117.79        24.30 o
  -3  10   3        184.34        126.63        22.15 o
  -1  10   3       1289.45       1428.04        28.63 o
   1  10   3       1321.32       1570.15        30.11 o
   3  10   3        171.76        138.07        18.08 o
   5  10   3        200.98        275.19        36.88 o
   7  10   3        251.32        198.06        34.88 o
   9  10   3         58.34         83.36        37.01 o
 -10  11   3         73.87         23.93        20.75 o
  -8  11   3         17.11         13.61        33.53 o
  -6  11   3        196.06        194.75        31.50 o
  -4  11   3        565.65        535.78        34.01 o
  -2  11   3        393.94        384.70        26.49 o
   0  11   3         56.06         27.41        21.57 o
   2  11   3        556.67        547.43        26.26 o
   4  11   3        625.23        557.49        47.27 o
   6  11   3        321.02        338.05        46.97 o
   8  11   3         21.10        120.84        84.80 o
  10  11   3         51.06        196.83        40.70 o
 -11  12   3         23.30         49.64        35.00 o
  -9  12   3        100.26        100.43        31.87 o
  -7  12   3        236.89        132.58        38.02 o
  -5  12   3        204.46        232.06        36.36 o
  -3  12   3        223.44        264.83        34.10 o
  -1  12   3        201.01        155.56        43.59 o
   1  12   3        138.09        109.86        31.82 o
   3  12   3        173.46        121.25        36.79 o
   5  12   3        291.71        292.44        69.52 o
   7  12   3        255.80        272.22        40.89 o
   9  12   3         95.44         88.54        62.21 o
  11  12   3         16.28        -18.88        18.88 o
 -10  13   3          3.54         79.53        20.36 o
  -8  13   3         23.66         92.50        34.20 o
  -6  13   3         26.57         19.77        31.88 o
  -4  13   3         24.92         49.22        40.65 o
  -2  13   3        181.02        239.50        32.48 o
   0  13   3        179.80        223.42        26.67 o
   2  13   3        107.76         98.18        34.57 o
   4  13   3          5.11          2.71        32.76 o
   6  13   3         18.64         19.31        26.59 o
   8  13   3         32.95         51.02        30.28 o
  10  13   3          3.53          5.97        29.78 o
  -9  14   3         20.16         86.40        33.24 o
  -7  14   3         28.73        -16.83        38.71 o
  -5  14   3         33.58          8.77        92.72 o
  -3  14   3         48.04         22.03        28.49 o
  -1  14   3         19.76         32.56        70.35 o
   1  14   3         13.96         61.05        39.52 o
   3  14   3         30.07         32.51        23.52 o
   5  14   3         25.24         52.32        28.91 o
   7  14   3         32.03        117.58        73.37 o
   9  14   3         20.09         -5.91        22.14 o
  -8  15   3         20.89         38.70        22.22 o
  -6  15   3         24.10        -13.57        33.59 o
  -4  15   3         44.68        111.30        39.09 o
  -2  15   3         98.21         48.64        31.89 o
   0  15   3         83.50         71.10        39.32 o
   2  15   3         94.26         99.04        51.08 o
   4  15   3         27.10         94.38        25.71 o
   6  15   3         16.08         17.02        26.83 o
   8  15   3         20.77        -24.21        24.21 o
  -5  16   3          9.16         59.56        40.05 o
  -3  16   3         30.46         24.50        28.12 o
  -1  16   3         38.90         21.26        24.03 o
   1  16   3         36.31         15.60        27.14 o
   3  16   3         29.60         62.49        29.80 o
   5  16   3          7.88         55.58        42.36 o
   7  16   3          1.39         39.33        25.40 o
  -2  17   3          1.75          9.63        24.05 o
   0  17   3          6.47         17.28        25.32 o
   2  17   3          3.59          5.56        15.07 o
   4  17   3          0.82         22.77        25.32 o
   0   0   4       1466.34      10709.92       752.62 o
  -2   2   4       3529.74       3233.60        89.27 o
   0   2   4      77490.54      72366.70       186.31 o
   2   2   4       5318.26       5052.12        95.35 o
  -1   3   4      41316.48      44542.15       223.90 o
   1   3   4      41582.23      45606.26       107.70 o
  -4   4   4      10785.13      12066.47       108.76 o
  -2   4   4       5750.64       7557.22        87.42 o
   0   4   4        251.47        216.35         6.46 o
   2   4   4       8041.82      10289.40        89.27 o
   4   4   4      11814.70      12710.50        82.95 o
  -3   5   4       3582.24       3275.44        56.48 o
  -1   5   4        670.64        760.54        12.16 o
   1   5   4        685.89        764.16        10.19 o
   3   5   4       3144.75       2888.91        46.11 o
  -6   6   4       2542.92       3122.66        93.32 o
  -4   6   4       3855.57       3510.56        56.51 o
  -2   6   4       4981.78       5852.98        63.38 o
   0   6   4       1115.16       1236.62        18.24 o
   2   6   4       4454.62       5307.40        85.48 o
   4   6   4       3310.05       3102.53        51.48 o
   6   6   4       1858.07       2184.67        37.37 o
  -5   7   4       1172.49       1179.08        45.06 o
  -3   7   4        138.22        119.76        24.56 o
  -1   7   4       3252.55       3483.88        49.03 o
   1   7   4       3207.04       3397.84        31.26 o
   3   7   4        171.87        165.97        11.54 o
   5   7   4        994.81       1045.57        22.09 o
  -8   8   4         29.43         96.17        95.19 o
  -6   8   4        809.32        774.25        43.59 o
  -4   8   4       1163.30       1197.34        55.21 o
  -2   8   4       2567.28       2308.01        55.91 o
   0   8   4        915.12       1038.24        19.44 o
   2   8   4       2337.21       2094.12        33.83 o
   4   8   4       1018.76       1137.83        32.18 o
   6   8   4        697.28        627.74        29.82 o
   8   8   4         68.29         47.63        48.13 o
  -7   9   4        196.21        211.43        28.28 o
  -5   9   4        987.41        979.78        40.72 o
  -3   9   4        235.99        145.86        23.69 o
  -1   9   4       1618.00       1558.45        31.26 o
   1   9   4       1644.22       1580.86        30.95 o
   3   9   4        216.27        153.26        20.14 o
   5   9   4        994.79       1039.59        48.35 o
   7   9   4        185.55        213.39        26.93 o
 -10  10   4        381.13        429.93        64.69 o
  -8  10   4        205.86        108.82        26.32 o
  -6  10   4        535.94        549.00        31.53 o
  -4  10   4        810.06        774.40        38.74 o
  -2  10   4        216.06        198.40        29.36 o
   0  10   4       1323.47       1172.79        37.89 o
   2  10   4        290.11        300.99        18.53 o
   4  10   4       1100.02       1177.50        55.60 o
   6  10   4        787.47        795.06        47.73 o
   8  10   4        209.00        237.33        36.65 o
  10  10   4        292.19        391.84        98.93 o
  -9  11   4         32.88         -6.81        24.27 o
  -7  11   4         10.18          0.07        36.67 o
  -5  11   4          6.02         -7.08        30.67 o
  -3  11   4         84.72         88.93        23.91 o
  -1  11   4        142.95        128.76        34.60 o
   1  11   4        157.83        181.35        19.75 o
   3  11   4         97.25         81.95        26.30 o
   5  11   4          7.71        -33.93        38.96 o
   7  11   4          6.59         -4.04        82.57 o
   9  11   4         34.85         53.76        36.81 o
 -10  12   4         56.57        117.57        35.23 o
  -8  12   4        110.56         99.92        32.06 o
  -6  12   4        188.69        199.15        35.44 o
  -4  12   4        235.36        246.19        37.34 o
  -2  12   4        245.13        318.75        44.92 o
   0  12   4         88.05         97.00        34.75 o
   2  12   4        185.81        204.12        41.60 o
   4  12   4        215.94        177.66        39.80 o
   6  12   4        274.18        264.64        32.23 o
   8  12   4        126.62        128.51        44.23 o
  10  12   4         31.65        -16.18        26.41 o
  12  12   4         11.05         -7.86        16.49 o
  -9  13   4         11.80        140.15        28.91 o
  -7  13   4         31.95         37.75        38.59 o
  -5  13   4         39.56         85.77        73.97 o
  -3  13   4         21.40          5.69        40.82 o
  -1  13   4        190.97        244.88        31.41 o
   1  13   4        169.59        181.03        29.07 o
   3  13   4         19.23        -18.22        33.79 o
   5  13   4         39.07         53.30        37.96 o
   7  13   4         32.17         61.18        43.36 o
   9  13   4         11.66          5.91        28.15 o
  11  13   4          5.93         -0.95        11.77 o
  -8  14   4         28.07          2.78        33.82 o
  -6  14   4         59.22         56.72        42.08 o
  -4  14   4        109.67         85.61        36.82 o
  -2  14   4        201.75        184.44        29.56 o
   0  14   4        117.47        147.77        41.37 o
   2  14   4        153.54        170.51        52.87 o
   4  14   4         59.44        105.93        26.70 o
   6  14   4         55.10        154.88       105.74 o
   8  14   4         35.47         -0.07        30.49 o
  10  14   4         17.31        -12.75        19.39 o
  -7  15   4         12.31          0.58        19.84 o
  -5  15   4          0.72         31.77        46.02 o
  -3  15   4          7.68         12.25        32.80 o
  -1  15   4         22.95         27.15        31.58 o
   1  15   4         23.34          7.54        28.17 o
   3  15   4          6.92         32.33        30.10 o
   5  15   4          0.75        -18.03        28.85 o
   7  15   4         11.70        -36.78        36.78 o
  -4  16   4         32.84          6.46        26.40 o
  -2  16   4         25.54         10.97        29.69 o
   0  16   4         21.57          5.24        22.18 o
   2  16   4         22.15         30.47        22.73 o
   4  16   4         23.21         72.53        48.41 o
   6  16   4          8.71         43.71        33.68 o
  -3  17   4          6.54         30.02        19.91 o
  -1  17   4         10.93         30.73        24.60 o
   1  17   4          9.78          9.07        18.53 o
   3  17   4          7.20          8.12        17.23 o
   0   1   5      12231.40      20386.54       222.89 o
  -1   2   5      33565.97      38272.16        88.82 o
   1   2   5      39135.87      45215.57       218.69 o
  -2   3   5      10781.04       9128.98        94.86 o
   0   3   5        335.13        271.10         6.69 o
   2   3   5      13528.33      11995.51        86.84 o
  -3   4   5       3272.30       3019.58        29.04 o
  -1   4   5      14178.66      13499.52       140.87 o
   1   4   5      15548.95      15202.59        74.32 o
   3   4   5       4693.95       4495.14        48.05 o
  -4   5   5       1631.72       1553.82        40.55 o
  -2   5   5       1064.57        868.93        15.98 o
   0   5   5        907.53        818.69        13.11 o
   2   5   5       1239.42       1028.65        25.95 o
   4   5   5       1323.96       1183.77        21.44 o
  -5   6   5       5735.43       5996.25       129.70 o
  -3   6   5       5406.52       5024.73        66.81 o
  -1   6   5       1300.27       1771.59        29.51 o
   1   6   5       1520.24       2071.11        25.91 o
   3   6   5       5394.00       5009.42        89.23 o
   5   6   5       4677.72       4945.75        86.83 o
  -6   7   5        135.07        160.43        29.35 o
  -4   7   5        563.38        537.15        31.28 o
  -2   7   5       4570.95       4224.30        68.68 o
   0   7   5       6848.68       6837.45        55.31 o
   2   7   5       4075.34       3818.86        55.73 o
   4   7   5        364.53        325.81        15.45 o
   6   7   5         70.02         68.67        16.94 o
  -7   8   5        923.67       1015.39       110.51 o
  -5   8   5       2135.36       2103.37        75.27 o
  -3   8   5        670.82        636.30        34.44 o
  -1   8   5       1002.93        969.32        24.39 o
   1   8   5        915.72        924.11        21.82 o
   3   8   5        523.25        496.30        19.45 o
   5   8   5       2105.00       2251.80        40.07 o
   7   8   5        920.45        991.16        35.04 o
  -8   9   5        131.48         83.55        28.74 o
  -6   9   5         74.60         62.97        38.51 o
  -4   9   5         15.69         16.23        23.71 o
  -2   9   5        551.76        580.53        32.76 o
   0   9   5       2868.16       3244.83        57.30 o
   2   9   5        694.69        695.37        27.69 o
   4   9   5         43.11         82.97        23.52 o
   6   9   5        173.12        173.09        31.20 o
   8   9   5        143.94        182.04        42.89 o
  -9  10   5         86.74         14.69        24.40 o
  -7  10   5        201.93        167.85        28.18 o
  -5  10   5        880.77        875.92        72.30 o
  -3  10   5         39.52         64.05        26.80 o
  -1  10   5         61.44         89.08        20.87 o
   1  10   5        109.33        170.45        23.07 o
   3  10   5         46.28         59.79        21.57 o
   5  10   5       1122.21       1168.69        85.02 o
   7  10   5        182.34        262.23        64.92 o
   9  10   5         57.65        133.19       110.91 o
 -10  11   5        119.65        106.62        39.44 o
  -8  11   5        148.15         53.19        30.66 o
  -6  11   5        265.07        185.17        27.97 o
  -4  11   5        367.43        342.39        28.02 o
  -2  11   5        262.97        324.65        32.37 o
   0  11   5          7.94          8.84        21.19 o
   2  11   5        209.88        225.59        23.68 o
   4  11   5        452.09        402.84        39.10 o
   6  11   5        333.77        305.98        32.17 o
   8  11   5        152.08        100.10        50.49 o
  10  11   5         93.31         12.55        40.61 o
 -11  12   5         17.90         92.50        33.52 o
  -9  12   5         12.07        121.09        29.23 o
  -7  12   5         48.53        -50.02        53.31 o
  -5  12   5          2.21        -24.30        34.24 o
  -3  12   5        156.65        181.80        36.49 o
  -1  12   5        936.44        828.83        80.14 o
   1  12   5        858.15        771.01        51.21 o
   3  12   5        147.66        117.36        31.34 o
   5  12   5         18.07         25.99        43.65 o
   7  12   5         82.11         79.91        26.48 o
   9  12   5          2.64         17.37        29.14 o
  11  12   5          8.24        -14.69        17.04 o
 -10  13   5         11.14         37.47        26.02 o
  -8  13   5         34.58        138.34        25.71 o
  -6  13   5        116.73        115.19        51.67 o
  -4  13   5        150.51         89.81        69.19 o
  -2  13   5          9.63         23.53        30.90 o
   0  13   5          4.17         37.82        30.74 o
   2  13   5         17.24          3.44        34.59 o
   4  13   5        133.09         78.38        36.40 o
   6  13   5        119.11        130.69        43.12 o
   8  13   5         42.46        -14.13        49.37 o
  10  13   5         12.17        -13.19        18.45 o
  -9  14   5          6.44         28.95        23.48 o
  -7  14   5         19.26         41.73        34.18 o
  -5  14   5          6.77        -10.55        37.45 o
  -3  14   5         55.51         73.59        31.84 o
  -1  14   5        217.50        185.98        31.24 o
   1  14   5        179.46        133.41        37.48 o
   3  14   5         30.24        103.08        26.89 o
   5  14   5          4.51        105.32        47.81 o
   7  14   5         20.81        108.53        93.36 o
   9  14   5          8.55        -22.54        22.54 o
  -8  15   5          1.09         28.88        19.95 o
  -6  15   5         11.39          0.73        39.89 o
  -4  15   5         84.24         54.02        33.00 o
  -2  15   5         44.77         62.91        38.51 o
   0  15   5          1.64        -17.44        34.69 o
   2  15   5         25.56         41.36        35.15 o
   4  15   5         61.61         46.06        36.89 o
   6  15   5          5.18         -5.34        25.15 o
   8  15   5          1.86          1.75        19.59 o
  -5  16   5         17.55         -8.55        20.08 o
  -3  16   5          6.55        -27.68        27.68 o
  -1  16   5          0.06        -15.68        40.77 o
   1  16   5          1.35          3.13        24.87 o
   3  16   5          1.35         36.05        26.76 o
   5  16   5         15.64         36.47        37.10 o
  -2  17   5         16.46         26.43        19.91 o
   0  17   5         14.27         47.53        23.25 o
   2  17   5         19.41        -11.07        27.15 o
  -1   1   6      35881.55      32530.99       651.75 o
   1   1   6      42754.99      41558.21       140.05 o
   0   2   6        989.01       1080.19        30.77 o
  -3   3   6       6846.06       8157.18        59.38 o
  -1   3   6      19348.07      21151.10       121.62 o
   1   3   6      21533.64      23518.07       204.23 o
   3   3   6       8319.36      10473.07        87.10 o
  -2   4   6       1264.10       1024.66        25.85 o
   0   4   6      13062.39      10953.79       107.17 o
   2   4   6        990.90        814.66        19.28 o
  -5   5   6       9014.39       9183.11       140.29 o
  -3   5   6       2713.24       3086.22        61.31 o
  -1   5   6      12547.80      12286.23        88.58 o
   1   5   6      11067.63      11240.45       205.76 o
   3   5   6       3416.76       3914.01        49.84 o
   5   5   6       7225.64       7680.01       111.55 o
  -4   6   6       2664.70       2817.00        77.03 o
  -2   6   6       2129.89       2302.38        29.12 o
   0   6   6        972.13       1047.90        17.34 o
   2   6   6       2100.30       2330.35        32.75 o
   4   6   6       2772.11       2898.71        45.57 o
  -7   7   6       1968.82       1965.85        94.91 o
  -5   7   6       1581.61       1341.59        50.16 o
  -3   7   6       1290.78       1334.13        31.80 o
  -1   7   6       3135.80       3076.13        33.36 o
   1   7   6       3521.31       3437.02        48.73 o
   3   7   6        683.52        703.62        19.60 o
   5   7   6       1562.94       1383.12        48.44 o
   7   7   6       2203.80       2157.57        96.46 o
  -6   8   6        230.36        181.57        39.97 o
  -4   8   6       1570.95       1725.07        49.38 o
  -2   8   6       1338.58       1405.34        28.48 o
   0   8   6       4773.37       5108.01        53.39 o
   2   8   6       1455.18       1556.79        27.68 o
   4   8   6       1628.34       1817.69        92.72 o
   6   8   6        267.02        320.22        22.47 o
  -9   9   6        375.80        343.31        51.27 o
  -7   9   6        464.96        387.09        49.02 o
  -5   9   6        633.42        560.39        44.64 o
  -3   9   6         50.81         71.94        25.11 o
  -1   9   6        743.03        651.73        21.37 o
   1   9   6        745.56        738.79        22.61 o
   3   9   6         15.34         18.35        18.39 o
   5   9   6        871.32        739.41        34.73 o
   7   9   6        429.30        450.76        34.13 o
   9   9   6        342.92        277.70        49.01 o
  -8  10   6          2.60         -5.15        33.71 o
  -6  10   6         81.35         17.88        22.73 o
  -4  10   6        548.50        479.20        29.46 o
  -2  10   6        668.27        647.02        28.57 o
   0  10   6         21.53         55.81        22.42 o
   2  10   6        629.99        573.92        23.43 o
   4  10   6        497.00        431.44        47.25 o
   6  10   6         77.86        133.10        29.22 o
   8  10   6          2.47        -33.59        53.70 o
 -11  11   6        126.61        129.27        30.20 o
  -9  11   6        104.08         82.70        32.55 o
  -7  11   6        193.90        246.81        42.48 o
  -5  11   6        434.08        382.86        38.24 o
  -3  11   6        156.71        135.29        23.86 o
  -1  11   6        666.77        736.14        56.13 o
   1  11   6        530.67        480.06        31.58 o
   3  11   6        185.32        243.55        27.23 o
   5  11   6        574.44        489.01        34.45 o
   7  11   6        227.55        163.49        93.28 o
   9  11   6         69.41         30.55        35.05 o
  11  11   6         92.80         29.07        32.24 o
 -10  12   6          5.34         95.71        39.50 o
  -8  12   6         28.40         57.92        40.93 o
  -6  12   6         66.89          3.80        96.38 o
  -4  12   6         45.21         31.19        33.51 o
  -2  12   6        412.62        412.58        43.76 o
   0  12   6        173.57        200.31        41.29 o
   2  12   6        443.94        436.29        35.45 o
   4  12   6         47.98         65.22        32.84 o
   6  12   6         63.86         98.88        30.52 o
   8  12   6         29.38         16.12        35.03 o
  10  12   6          5.44        -19.96        30.06 o
  -9  13   6          1.97         66.58        23.06 o
  -7  13   6         13.83         16.22        35.70 o
  -5  13   6         70.00         61.45        53.86 o
  -3  13   6        271.15        227.48        41.92 o
  -1  13   6        370.56        374.04        44.00 o
   1  13   6        351.64        336.43        44.47 o
   3  13   6        230.96        253.96        34.84 o
   5  13   6         62.49        103.96        30.28 o
   7  13   6         29.42          1.39        33.62 o
   9  13   6          5.00        -22.80        22.80 o
  11  13   6         13.73          7.80        19.91 o
  -8  14   6          6.33         35.99        39.01 o
  -6  14   6         14.34        -19.54        25.64 o
  -4  14   6         41.79         70.47        33.87 o
  -2  14   6         10.53          4.72        21.79 o
   0  14   6         60.08         32.35        23.52 o
   2  14   6         13.18         -7.65        29.91 o
   4  14   6         39.27        121.98        46.99 o
   6  14   6         14.95        -30.68        30.68 o
   8  14   6          6.27        -38.78        38.78 o
  -7  15   6          9.74         21.19        45.46 o
  -5  15   6         56.46         67.13        92.12 o
  -3  15   6         73.49        122.28        57.78 o
  -1  15   6         30.84         -4.56        28.76 o
   1  15   6         14.09         16.21        25.05 o
   3  15   6         44.95         94.47        35.52 o
   5  15   6         47.05         18.26        22.18 o
   7  15   6          8.74         29.06        31.13 o
  -4  16   6          2.01        -23.86        26.83 o
  -2  16   6         11.84          7.64        33.68 o
   0  16   6          6.20         22.21        37.06 o
   2  16   6         12.91         41.47        34.83 o
   4  16   6          2.37         70.39        38.22 o
   6  16   6          3.96         49.13        26.59 o
  -1  17   6          0.82         34.40        19.83 o
   1  17   6          4.75         -1.44        29.18 o
   0   1   7         95.69         47.97         7.20 o
  -1   2   7       6206.26       5716.37        58.30 o
   1   2   7       5259.30       4902.93        34.04 o
  -2   3   7      29262.91      24997.70       334.54 o
   0   3   7         75.14        503.57        75.78 o
   2   3   7      29646.96      25406.62       451.69 o
  -3   4   7         60.45         54.43         8.58 o
  -1   4   7      13986.35      12354.05       127.21 o
   1   4   7      12501.88      10904.52        89.48 o
   3   4   7        218.46        266.91        15.71 o
  -4   5   7       1692.46       1810.59        46.19 o
  -2   5   7       2996.94       3341.24        32.15 o
   0   5   7       4896.33       5678.32        72.84 o
   2   5   7       2987.92       3249.87        40.41 o
   4   5   7       2494.09       2587.96        41.63 o
  -5   6   7        926.64       1143.19        46.86 o
  -3   6   7       4585.72       4631.08        50.02 o
  -1   6   7       4260.91       4241.96        44.62 o
   1   6   7       3940.21       3848.89        39.63 o
   3   6   7       3576.02       3511.10        62.02 o
   5   6   7        723.71        890.79        21.86 o
  -6   7   7         66.81         58.92        34.90 o
  -4   7   7       2762.15       2871.67        44.51 o
  -2   7   7        950.21       1066.27        22.56 o
   0   7   7       1532.47       1919.70        27.08 o
   2   7   7       1391.72       1511.36        41.34 o
   4   7   7       2782.19       2988.41        45.07 o
   6   7   7         17.28         39.55        20.59 o
  -7   8   7       2250.00       2341.68        60.29 o
  -5   8   7        451.24        358.39        29.25 o
  -3   8   7        471.23        519.50        19.65 o
  -1   8   7       2292.71       2534.46        51.94 o
   1   8   7       2055.32       2357.37        30.73 o
   3   8   7        484.93        545.57        20.73 o
   5   8   7        308.84        294.78        22.80 o
   7   8   7       2149.09       2231.25        77.34 o
  -8   9   7        349.52        317.09        33.86 o
  -6   9   7        314.05        317.21        31.20 o
  -4   9   7        204.82        134.49        21.00 o
  -2   9   7        490.32        480.47        23.87 o
   0   9   7        124.88        153.32        22.71 o
   2   9   7        352.23        320.09        20.71 o
   4   9   7        174.64        134.78        21.20 o
   6   9   7        435.49        583.11        39.42 o
   8   9   7        347.26        490.43        48.93 o
  -9  10   7        130.53         85.37        31.26 o
  -7  10   7        139.27        100.09        23.03 o
  -5  10   7        566.50        523.19        29.19 o
  -3  10   7        475.90        463.13        31.43 o
  -1  10   7        685.44        746.62        44.93 o
   1  10   7        778.27        896.79        32.81 o
   3  10   7        595.40        604.64        35.98 o
   5  10   7        726.28        672.74        68.50 o
   7  10   7        139.75         94.74        33.38 o
   9  10   7        127.31         70.30        30.37 o
 -10  11   7         71.12        129.37        34.61 o
  -8  11   7         11.13        -33.25        33.25 o
  -6  11   7         62.75         65.81        30.69 o
  -4  11   7         19.37        -11.67        25.92 o
  -2  11   7        794.40        818.15        42.39 o
   0  11   7        209.57        109.86        35.16 o
   2  11   7        691.56        635.28        27.82 o
   4  11   7         25.73         61.16        25.48 o
   6  11   7         89.20         68.87        35.96 o
   8  11   7         25.41         -5.92        32.89 o
  10  11   7         53.83         20.28        22.86 o
 -11  12   7          9.33         48.25        29.94 o
  -9  12   7          2.51         80.86        40.09 o
  -7  12   7         20.32        114.41        48.34 o
  -5  12   7         81.27         60.60        38.22 o
  -3  12   7          8.35         -3.55        31.82 o
  -1  12   7        177.03        128.93        30.60 o
   1  12   7        231.70        195.19        27.74 o
   3  12   7         45.27         30.08        28.89 o
   5  12   7        102.20        128.91        36.06 o
   7  12   7         22.35          3.86        43.23 o
   9  12   7          5.60         25.96        28.75 o
  11  12   7          5.96          9.37        15.70 o
 -10  13   7          9.27         33.55        21.74 o
  -8  13   7          0.05         49.46        41.63 o
  -6  13   7         16.25         38.33        31.82 o
  -4  13   7         86.23        134.03        47.84 o
  -2  13   7        308.61        279.82        31.00 o
   0  13   7        262.58        253.09        27.13 o
   2  13   7        296.67        243.84        51.78 o
   4  13   7         57.44        128.88        56.25 o
   6  13   7         34.60          3.37        41.56 o
   8  13   7          2.27        -27.36        27.36 o
  10  13   7          5.68         -1.33        21.32 o
  -9  14   7          0.87         39.57        35.15 o
  -7  14   7          8.85         54.93        31.07 o
  -5  14   7        117.32         77.09        27.83 o
  -3  14   7        176.98         50.52        41.65 o
  -1  14   7         38.88         61.33        20.38 o
   1  14   7         19.20         36.38        35.77 o
   3  14   7        142.74         92.08        34.76 o
   5  14   7         96.21          5.87        26.25 o
   7  14   7          2.04         -1.99        34.64 o
   9  14   7          4.11         -1.63        14.17 o
  -6  15   7         14.91        -30.19        30.49 o
  -4  15   7         19.22         12.43        27.94 o
  -2  15   7          2.07         46.56        86.71 o
   0  15   7          5.93         20.16        28.86 o
   2  15   7          4.80         33.28        27.43 o
   4  15   7         23.21         50.80        42.12 o
   6  15   7         21.39          6.75        22.96 o
   8  15   7          7.56        -34.40        34.40 o
  -3  16   7         22.42         56.93        28.58 o
  -1  16   7          1.82         -2.29        25.45 o
   1  16   7          1.03         18.54        30.10 o
   3  16   7         23.57         44.27        37.50 o
   5  16   7         17.12         11.62        28.50 o
   0  17   7          5.27         21.82        17.76 o
   0   0   8      46189.00      34934.63      1465.43 o
  -2   2   8       6708.43       8259.14       180.59 o
   0   2   8       1953.99       1315.55        20.39 o
   2   2   8       7199.93       9004.49        55.28 o
  -1   3   8        309.08        295.08        11.34 o
   1   3   8        254.59        236.22        11.16 o
  -4   4   8      14155.08      15106.02        97.49 o
  -2   4   8       5634.12       5775.81        50.12 o
   0   4   8       6854.22       6595.42        79.75 o
   2   4   8       4860.56       4908.38       102.00 o
   4   4   8      14482.80      15057.02       133.02 o
  -3   5   8        468.87        430.69        17.10 o
  -1   5   8      19482.88      19038.81       151.66 o
   1   5   8      19196.01      18622.36       205.47 o
   3   5   8        455.76        458.33        16.79 o
  -6   6   8        371.85        414.37        39.02 o
  -4   6   8        287.60        338.73        20.38 o
  -2   6   8       3792.75       3107.48        34.02 o
   0   6   8       8242.13       7882.57        51.15 o
   2   6   8       4116.27       3492.08        65.26 o
   4   6   8        121.79        188.96        17.17 o
   6   6   8        359.41        569.35        36.43 o
  -5   7   8        691.66        642.32        27.85 o
  -3   7   8       1022.57       1080.83        24.83 o
  -1   7   8        694.10        726.36        20.60 o
   1   7   8        683.16        747.68        18.96 o
   3   7   8        918.12        970.24        36.29 o
   5   7   8        767.99        818.12        32.82 o
  -8   8   8       2940.68       3266.39       121.58 o
  -6   8   8        280.50        229.24        28.90 o
  -4   8   8        318.08        273.97        23.16 o
  -2   8   8        223.29        242.09        22.04 o
   0   8   8        115.66        110.38        15.79 o
   2   8   8         94.26        113.42        15.95 o
   4   8   8        273.98        250.48        20.89 o
   6   8   8        391.26        455.06        28.68 o
   8   8   8       2850.17       3357.72       279.51 o
  -7   9   8        145.22        150.57        30.62 o
  -5   9   8        869.32        862.32        35.04 o
  -3   9   8         27.82         42.86        24.22 o
  -1   9   8        233.51        215.69        26.26 o
   1   9   8        230.46        189.32        19.92 o
   3   9   8         13.41         44.07        16.98 o
   5   9   8        838.01        849.04        39.82 o
   7   9   8        158.08        255.05        54.08 o
 -10  10   8        146.46        104.76        30.71 o
  -8  10   8        551.11        501.55        68.50 o
  -6  10   8        112.67         96.60        27.81 o
  -4  10   8        142.73        107.83        28.00 o
  -2  10   8        302.79        310.00        34.04 o
   0  10   8        881.67       1049.48        36.14 o
   2  10   8        298.92        322.09        20.61 o
   4  10   8        173.61        168.40        26.89 o
   6  10   8        173.33        152.75        28.30 o
   8  10   8        550.57        502.01        67.76 o
  10  10   8        122.68         21.50        58.52 o
  -9  11   8          3.89         27.31        32.87 o
  -7  11   8         18.83        -17.59        34.01 o
  -5  11   8         16.90        101.14        35.52 o
  -3  11   8        354.41        354.23        36.69 o
  -1  11   8        424.87        407.13        50.30 o
   1  11   8        408.70        398.72        27.53 o
   3  11   8        390.67        433.62        29.37 o
   5  11   8         13.19         73.27        26.74 o
   7  11   8         19.42         69.82        31.21 o
   9  11   8          3.98        -11.26        28.50 o
 -10  12   8         22.42         42.23        21.31 o
  -8  12   8          4.19         21.46        38.27 o
  -6  12   8          4.10        -67.12        67.12 o
  -4  12   8         72.85         35.48        31.32 o
  -2  12   8        443.56        454.89        37.38 o
   0  12   8        437.55        388.45        35.77 o
   2  12   8        417.79        467.93        85.57 o
   4  12   8         86.96        113.30        44.95 o
   6  12   8         17.47        170.54        40.25 o
   8  12   8          6.62          2.08        23.09 o
  10  12   8         16.20         -7.34        29.55 o
  -9  13   8          3.01         27.65        27.83 o
  -7  13   8         10.83        -33.35        33.35 o
  -5  13   8         17.74          8.82        32.34 o
  -3  13   8         18.90         42.77        42.39 o
  -1  13   8         21.17         45.46        44.91 o
   1  13   8         21.99         14.23        47.03 o
   3  13   8         20.63        -13.98        36.57 o
   5  13   8         21.50        -23.15        31.25 o
   7  13   8          9.85        -25.26        25.26 o
   9  13   8          3.46         -7.38        21.35 o
  -8  14   8          1.54         -0.80        53.86 o
  -6  14   8         14.19          5.06        24.94 o
  -4  14   8        142.13        140.29        30.01 o
  -2  14   8        164.16        143.86        35.96 o
   0  14   8         27.70          8.83        21.57 o
   2  14   8        153.13        129.52        31.11 o
   4  14   8        122.77         95.80        24.31 o
   6  14   8          9.37          6.63        27.07 o
   8  14   8          3.21         33.68        31.29 o
  -7  15   8          6.20         32.33        49.33 o
  -5  15   8         31.10         36.22        22.65 o
  -3  15   8         16.91         64.58        23.03 o
  -1  15   8          5.36        -15.78        33.70 o
   1  15   8          5.33         20.32        23.21 o
   3  15   8         17.48         19.51        21.69 o
   5  15   8         31.34         75.19        27.73 o
   7  15   8          7.21        -36.78        36.78 o
  -4  16   8         36.26         68.87        20.46 o
  -2  16   8          2.55         30.89        26.99 o
   0  16   8          9.95         13.49        52.83 o
   2  16   8          5.62         24.20        35.03 o
   4  16   8         39.57         33.60        28.82 o
   0   1   9         85.78        246.11        14.25 o
  -1   2   9       3091.47       2897.62        31.50 o
   1   2   9       3648.42       3556.39        30.79 o
  -2   3   9      18592.29      16489.53       151.46 o
   0   3   9       2471.43       2410.80        62.14 o
   2   3   9      18982.43      17685.00       250.69 o
  -3   4   9       1661.49       1612.83        21.94 o
  -1   4   9       7203.62       7794.39        72.15 o
   1   4   9       9172.04       9727.74       201.06 o
   3   4   9       1894.41       1921.36        28.68 o
  -4   5   9       1495.15       1559.95        31.94 o
  -2   5   9       3058.15       3317.73        27.44 o
   0   5   9       8160.00       8440.69        45.15 o
   2   5   9       2642.33       2792.14        64.77 o
   4   5   9       1044.51       1108.72        25.18 o
  -5   6   9        411.06        385.00        25.27 o
  -3   6   9       1419.63       1487.62        28.64 o
  -1   6   9       1629.25       1781.40        29.98 o
   1   6   9       1780.22       1976.93        28.34 o
   3   6   9       1813.15       1900.34        51.97 o
   5   6   9        640.54        674.70        21.80 o
  -6   7   9        103.34        113.52        25.56 o
  -4   7   9       1126.57       1037.78        27.13 o
  -2   7   9       1746.62       1875.22        52.21 o
   0   7   9       2472.85       2595.80        30.77 o
   2   7   9       1267.41       1365.91        33.37 o
   4   7   9        901.45        859.76        35.53 o
   6   7   9         16.53        107.54        22.84 o
  -7   8   9       1736.44       1791.88        46.20 o
  -5   8   9        183.21        239.49        24.35 o
  -3   8   9         25.56         56.08        17.53 o
  -1   8   9        353.84        375.66        26.25 o
   1   8   9        512.93        537.73        19.54 o
   3   8   9         26.56         45.11        16.16 o
   5   8   9        205.29        328.57        28.12 o
   7   8   9       1834.82       1866.01       120.70 o
  -8   9   9        605.00        507.21        47.88 o
  -6   9   9        199.07        298.33        32.94 o
  -4   9   9        265.29        211.25        23.64 o
  -2   9   9        179.09        209.11        25.70 o
   0   9   9         56.33         63.52        22.01 o
   2   9   9        249.41        265.47        19.23 o
   4   9   9        381.02        360.57        21.87 o
   6   9   9        274.70        523.81        40.83 o
   8   9   9        596.28        318.88        38.45 o
  -9  10   9        180.83        223.10        39.00 o
  -7  10   9        170.25        259.58        60.23 o
  -5  10   9        188.61        222.36        42.71 o
  -3  10   9        198.82        175.43        32.82 o
  -1  10   9        971.47       1007.26        43.73 o
   1  10   9        791.64        862.61        30.41 o
   3  10   9        179.50        170.49        22.89 o
   5  10   9        100.17        165.68        27.95 o
   7  10   9        219.42        123.83        45.62 o
   9  10   9        149.04         84.03        32.44 o
 -10  11   9         17.74         53.79        32.38 o
  -8  11   9         22.24         83.18        60.59 o
  -6  11   9         56.40         60.10        75.00 o
  -4  11   9        104.79        114.49        49.51 o
  -2  11   9        531.28        527.09        43.71 o
   0  11   9        152.93        178.10        29.71 o
   2  11   9        680.67        655.06        48.97 o
   4  11   9         87.84        111.00        25.04 o
   6  11   9         29.17         51.18        42.25 o
   8  11   9          8.91          6.72        24.03 o
  10  11   9         22.83         13.31        25.09 o
  -9  12   9          4.26          2.75        26.72 o
  -7  12   9          0.43         54.30        59.70 o
  -5  12   9          8.23         46.02        63.78 o
  -3  12   9        131.88         71.72        31.07 o
  -1  12   9        341.84        323.47        28.91 o
   1  12   9        297.59        236.96        37.97 o
   3  12   9         66.21         87.00        44.03 o
   5  12   9          2.90         -1.63        53.18 o
   7  12   9          6.19         -3.77        37.96 o
   9  12   9          0.83         23.89        29.00 o
  11  12   9          4.74         53.75        20.91 o
  -8  13   9         12.76         27.60        25.65 o
  -6  13   9         19.31         27.51        27.28 o
  -4  13   9        100.16         84.78        33.06 o
  -2  13   9        188.17        170.45        62.10 o
   0  13   9         41.88         80.63        40.53 o
   2  13   9        199.96         78.27        66.32 o
   4  13   9        117.84         93.29        30.52 o
   6  13   9          7.28        -27.10        27.10 o
   8  13   9         12.54         18.82        24.54 o
  10  13   9          8.92         52.22        23.21 o
  -7  14   9          1.65         39.54        41.48 o
  -5  14   9         41.82         75.98        25.30 o
  -3  14   9         73.89        104.94        30.74 o
  -1  14   9         32.71         44.75        22.86 o
   1  14   9         44.08         63.38        29.56 o
   3  14   9         79.46         71.52        32.79 o
   5  14   9         54.52         29.81        23.66 o
   7  14   9          7.75         18.26        24.72 o
   9  14   9          0.25         15.77        15.97 o
  -6  15   9         32.57         20.08        46.54 o
  -4  15   9         46.21         47.03        18.40 o
  -2  15   9         20.00         12.08        20.03 o
   0  15   9          0.93         -3.84        25.21 o
   2  15   9         15.27         40.08        21.51 o
   4  15   9         35.66         74.58        28.31 o
   6  15   9         22.41         15.46        50.44 o
  -3  16   9         16.67         30.34        19.75 o
  -1  16   9          4.17         30.65        25.96 o
   1  16   9          7.98         37.75        48.73 o
   3  16   9         22.94          2.15        27.15 o
  -1   1  10       7364.01       6640.48       103.19 o
   1   1  10       5255.74       4439.61       127.00 o
   0   2  10       2511.54       2273.75        33.18 o
  -3   3  10       5915.19       6622.07        85.69 o
  -1   3  10       4844.15       4645.38        43.55 o
   1   3  10       5263.92       5181.67        60.71 o
   3   3  10       5330.41       5891.81        85.71 o
  -2   4  10       3094.61       2664.60        48.71 o
   0   4  10       1455.50       1501.72        38.54 o
   2   4  10       3368.07       2950.92        47.31 o
  -5   5  10       1083.39       1034.99        43.80 o
  -3   5  10       4303.53       4364.54        44.00 o
  -1   5  10      14138.58      13799.90       154.79 o
   1   5  10      16016.43      15595.10       190.11 o
   3   5  10       3328.71       3272.57        51.12 o
   5   5  10       1670.50       1597.04        45.66 o
  -4   6  10       1655.39       1617.33        35.73 o
  -2   6  10       2205.91       1995.00        48.95 o
   0   6  10        418.54        351.69        17.16 o
   2   6  10       2169.02       1966.84        28.90 o
   4   6  10       1719.87       1621.25        40.07 o
  -7   7  10       1593.81       1677.99        62.88 o
  -5   7  10        275.14        311.25        27.34 o
  -3   7  10         11.54         39.98        16.65 o
  -1   7  10       1327.77       1234.62        26.50 o
   1   7  10       1165.77       1043.20        21.98 o
   3   7  10        108.44        141.06        18.08 o
   5   7  10        405.16        380.67        23.81 o
   7   7  10       1691.64       1769.54        66.51 o
  -6   8  10        481.11        454.09        32.51 o
  -4   8  10        484.57        531.43        26.65 o
  -2   8  10         50.41        107.11        22.67 o
   0   8  10        527.30        477.16        22.40 o
   2   8  10         45.26         77.99        16.66 o
   4   8  10        529.95        562.02        23.62 o
   6   8  10        412.09        488.97        32.01 o
  -9   9  10        474.17        434.81        65.05 o
  -7   9  10        998.46        906.95        46.56 o
  -5   9  10        211.17        261.19        37.36 o
  -3   9  10         66.38         89.16        30.08 o
  -1   9  10        230.12        202.96        27.09 o
   1   9  10        142.31        144.57        21.79 o
   3   9  10        171.10        270.71        21.78 o
   5   9  10        144.89        212.92        21.99 o
   7   9  10       1056.02        889.69        87.73 o
   9   9  10        430.68        392.29        71.10 o
  -8  10  10          5.73          7.76        29.91 o
  -6  10  10         43.33        115.68        37.50 o
  -4  10  10        282.15        346.43        36.13 o
  -2  10  10       1114.80       1013.71        40.83 o
   0  10  10        177.92        111.20        27.98 o
   2  10  10       1151.89        963.75        39.66 o
   4  10  10        299.64        387.84        29.38 o
   6  10  10         44.71         -7.85        31.73 o
   8  10  10          6.28         11.79        31.05 o
  -9  11  10         22.84          3.77        31.78 o
  -7  11  10         61.37        102.55        65.05 o
  -5  11  10        265.79        278.09        46.54 o
  -3  11  10        253.16        312.56        30.04 o
  -1  11  10        575.08        629.60        42.96 o
   1  11  10        530.13        579.69        36.61 o
   3  11  10        209.23        250.93        36.72 o
   5  11  10        162.81        123.32        42.64 o
   7  11  10         34.06         56.43        28.92 o
   9  11  10         21.67         10.38        23.94 o
  11  11  10         62.11        103.67        27.77 o
 -10  12  10          4.67         49.29        39.01 o
  -8  12  10         19.16         44.77        30.72 o
  -6  12  10          5.40         28.58        60.51 o
  -4  12  10         37.72         42.68        59.80 o
  -2  12  10        312.49        274.70        38.84 o
   0  12  10         38.64         70.02        35.85 o
   2  12  10        278.64        271.10        46.58 o
   4  12  10         34.23         43.00        39.98 o
   6  12  10          5.13         29.31        32.06 o
   8  12  10         18.79         39.13        27.18 o
  10  12  10          3.01         69.19        24.47 o
  -9  13  10          0.85         30.63        27.94 o
  -7  13  10          8.72         21.13        31.87 o
  -5  13  10         45.68         38.51        27.53 o
  -3  13  10        193.82        202.99        35.52 o
  -1  13  10        227.26        270.29        43.25 o
   1  13  10        229.23        195.35        34.54 o
   3  13  10        247.18        247.56        37.86 o
   5  13  10         58.71         30.50        31.24 o
   7  13  10          2.17         22.04        21.84 o
   9  13  10          1.27         45.98        36.67 o
  -8  14  10          0.37         16.81        18.22 o
  -6  14  10         24.60         36.42        37.62 o
  -4  14  10         38.41         99.42        39.89 o
  -2  14  10         21.57         26.94        23.67 o
   0  14  10         11.63         37.37        22.22 o
   2  14  10         19.51         56.00        26.21 o
   4  14  10         37.44         52.58        25.09 o
   6  14  10         24.53         26.75        19.76 o
   8  14  10          0.22         20.78        34.32 o
  -5  15  10         52.92         31.22        19.56 o
  -3  15  10         37.56         40.35        17.81 o
  -1  15  10          1.55        -25.62        26.78 o
   1  15  10         10.87         -6.07        19.98 o
   3  15  10         43.93         21.79        19.26 o
   5  15  10         52.36         42.78        41.32 o
  -2  16  10          6.11         53.19        19.51 o
   2  16  10          5.97         -5.81        24.44 o
   0   1  11       1662.98       1459.42        23.68 o
  -1   2  11       3490.37       3314.05        44.31 o
   1   2  11       3057.04       2784.22        64.34 o
  -2   3  11       6400.49       6087.86        88.58 o
   0   3  11       5735.16       7111.20        50.99 o
   2   3  11       5083.79       4821.47        42.41 o
  -3   4  11       3716.88       3442.81        60.04 o
  -1   4  11       6824.21       6274.17        50.63 o
   1   4  11       7704.25       7242.98        92.72 o
   3   4  11       2907.90       2504.77        40.12 o
  -4   5  11        408.96        506.37        21.40 o
  -2   5  11        679.07        607.27        27.19 o
   0   5  11       3628.53       3749.24        33.05 o
   2   5  11       1087.12        942.28        22.86 o
   4   5  11        696.04        781.79        23.66 o
  -5   6  11        468.83        554.95        29.59 o
  -3   6  11        918.76        919.09        27.67 o
  -1   6  11       2107.24       1899.82        29.55 o
   1   6  11       1970.58       1701.45        27.65 o
   3   6  11        574.84        542.17        21.01 o
   5   6  11        575.00        639.37        27.78 o
  -6   7  11       1794.77       1721.96        47.05 o
  -4   7  11       2032.53       1818.65        31.88 o
  -2   7  11       1755.82       1646.18        29.06 o
   0   7  11       2164.11       1661.26        29.72 o
   2   7  11       1838.31       1830.97        35.93 o
   4   7  11       2455.15       2192.87        46.60 o
   6   7  11       1768.10       1712.88        58.22 o
  -7   8  11        479.73        540.15        39.35 o
  -5   8  11        727.99        760.73        33.97 o
  -3   8  11        150.99        186.56        19.86 o
  -1   8  11         99.61         63.57        25.81 o
   1   8  11        169.64        136.09        19.93 o
   3   8  11        181.01        235.13        31.24 o
   5   8  11        663.05        705.41        29.30 o
   7   8  11        440.01        549.00        73.24 o
  -8   9  11        102.42        189.16        38.79 o
  -6   9  11         83.88        103.48        31.24 o
  -4   9  11        100.34        113.60        26.04 o
  -2   9  11        596.43        603.12        32.83 o
   0   9  11       1586.83       1524.44        54.43 o
   2   9  11        464.16        435.30        23.87 o
   4   9  11         35.96         80.14        21.11 o
   6   9  11         86.15        129.44        30.60 o
   8   9  11        117.28        149.85        55.67 o
  -9  10  11         26.73          2.01        33.61 o
  -7  10  11        175.32        267.32        62.63 o
  -5  10  11        392.83        476.00        64.17 o
  -3  10  11        214.53        177.43        34.34 o
  -1  10  11         83.72         77.53        28.36 o
   1  10  11        140.85         92.86        26.67 o
   3  10  11        388.35        312.02        25.15 o
   5  10  11        326.02        346.14        27.20 o
   7  10  11        179.40        199.69        31.56 o
   9  10  11         21.07         21.55        25.19 o
 -10  11  11         32.38         79.71        33.48 o
  -8  11  11         51.93         26.31        82.25 o
  -6  11  11         75.13         88.06        64.17 o
  -4  11  11        513.66        423.35        55.34 o
  -2  11  11        206.95        232.42        36.57 o
   0  11  11        262.07        291.38        35.91 o
   2  11  11        121.14        101.37        27.68 o
   4  11  11        392.70        352.29        38.20 o
   6  11  11         49.57         71.81        38.60 o
   8  11  11         49.31         58.26        25.22 o
  10  11  11         50.59        119.42        32.57 o
  -9  12  11          2.07         18.05        22.06 o
  -7  12  11         51.25         77.92        40.49 o
  -5  12  11         46.48         91.49        67.08 o
  -3  12  11        262.11        228.42        92.48 o
  -1  12  11        387.51        392.43        39.26 o
   1  12  11        371.34        403.17        38.33 o
   3  12  11        293.35        217.27        33.68 o
   5  12  11         27.79         46.70        35.01 o
   7  12  11         31.63         74.18        31.37 o
   9  12  11          6.03         91.30        30.90 o
  -8  13  11          5.41         42.00        30.62 o
  -6  13  11         23.39         96.74        37.39 o
  -4  13  11        115.77        114.68        28.65 o
  -2  13  11         30.09         55.92        25.26 o
   0  13  11         23.94         39.75        23.51 o
   2  13  11         55.67        109.09        41.96 o
   4  13  11        146.73        126.63        33.12 o
   6  13  11         31.33         53.65        23.92 o
   8  13  11          1.74         28.35        57.33 o
  -7  14  11          9.48        -16.23        18.98 o
  -5  14  11         14.91         41.25        38.88 o
  -3  14  11         24.57         39.92        24.33 o
  -1  14  11         46.15         50.86        19.66 o
   1  14  11         49.14         80.44        28.85 o
   3  14  11         21.40         54.83        27.60 o
   5  14  11          8.85         19.06        19.67 o
   7  14  11          5.26         62.62        57.25 o
  -4  15  11         42.34         32.41        18.10 o
  -2  15  11         26.82         20.22        15.50 o
   0  15  11          3.85         21.75        20.14 o
   2  15  11         41.13         31.33        21.52 o
   4  15  11         51.51         66.25        26.08 o
   6  15  11         10.21         29.22        28.35 o
   0   0  12       4414.86       4228.44        83.76 o
  -2   2  12      14826.59      16280.49       139.58 o
   0   2  12       1807.42       1733.64        29.07 o
   2   2  12      11291.92      11653.63       121.64 o
  -1   3  12       3049.33       3444.63        65.41 o
   1   3  12       2933.52       3313.58        44.60 o
  -4   4  12         41.14        201.05        65.61 o
  -2   4  12       6071.53       5937.38        90.53 o
   0   4  12       5360.87       5697.41        42.15 o
   2   4  12       5376.97       5127.29        55.81 o
   4   4  12         98.94        186.59        29.48 o
  -3   5  12       1286.94       1304.63        45.33 o
  -1   5  12       1598.14       1584.51        22.02 o
   1   5  12       1711.65       1711.83        25.10 o
   3   5  12       1192.64       1186.69        32.17 o
  -6   6  12        806.84        715.10        95.19 o
  -4   6  12       2044.97       1990.97        46.06 o
  -2   6  12       1696.93       1623.95        36.24 o
   0   6  12       1414.60       1414.67        25.44 o
   2   6  12       1474.86       1411.70        27.44 o
   4   6  12       2582.90       2425.51        34.59 o
   6   6  12        996.72        835.62        44.73 o
  -5   7  12        519.79        495.56        30.54 o
  -3   7  12        134.46        150.82        23.07 o
  -1   7  12       1047.56       1122.48        46.57 o
   1   7  12       1063.19       1088.97        28.87 o
   3   7  12        116.10        124.32        20.23 o
   5   7  12        635.42        640.54        28.61 o
  -6   8  12        759.37        616.11        38.41 o
  -4   8  12         30.22         65.97        24.70 o
  -2   8  12        234.42        207.48        30.53 o
   0   8  12        710.59        515.05        28.69 o
   2   8  12        234.56        250.74        21.58 o
   4   8  12         70.92         95.23        22.86 o
   6   8  12        728.06        569.74        29.35 o
   8   8  12        273.34        116.49        55.42 o
  -5   9  12       1048.70        997.22        50.68 o
  -3   9  12        419.03        448.36        35.99 o
  -1   9  12        739.30        734.57        35.00 o
   1   9  12        771.56        707.24        37.93 o
   3   9  12        461.00        507.35        25.09 o
   5   9  12        964.39        980.11        43.37 o
   7   9  12        147.07        145.89        47.26 o
 -10  10  12        106.96        177.53        72.02 o
  -8  10  12         81.47        123.81        33.97 o
  -4  10  12        371.96        445.96        70.70 o
  -2  10  12        231.32        204.74        34.11 o
   0  10  12        156.68        196.97        37.27 o
   2  10  12        273.75        218.73        26.61 o
   4  10  12        237.97        283.78        23.84 o
   6  10  12        272.25        236.27        40.19 o
   8  10  12         83.91         73.42        26.86 o
  10  10  12        142.94        200.71        38.37 o
  -9  11  12         34.78         48.71        35.43 o
  -7  11  12         23.42         32.59        74.64 o
  -5  11  12         13.67         69.51        62.98 o
  -3  11  12         83.69         53.59        48.17 o
  -1  11  12         45.90         77.31        32.16 o
   1  11  12         33.21         59.25        39.15 o
   3  11  12         93.66         11.54        61.59 o
   5  11  12         13.22         46.55        27.84 o
   7  11  12         22.15         84.92        27.26 o
   9  11  12         36.95         68.31        19.91 o
  -8  12  12         14.50         34.62        34.28 o
  -6  12  12         82.13        126.23        99.33 o
  -4  12  12        173.68        190.72        45.93 o
  -2  12  12        267.18        363.23        64.65 o
   0  12  12        238.56        208.37        60.19 o
   2  12  12        302.22        284.09        39.06 o
   4  12  12        157.00        169.32        26.02 o
   6  12  12         41.02         89.46        33.80 o
   8  12  12          6.24         26.97        17.88 o
  10  12  12         23.57         64.73        36.63 o
  -9  13  12         11.21         -3.18        28.42 o
  -7  13  12         10.83         63.32        36.32 o
  -5  13  12         36.63         60.52        55.62 o
  -3  13  12          9.21         58.27        27.24 o
  -1  13  12         85.84         72.30        23.34 o
   1  13  12         95.43         98.45        26.04 o
   3  13  12          7.48         46.34        33.12 o
   5  13  12         38.53         60.79        38.01 o
   7  13  12         11.47         30.16        20.79 o
   9  13  12         10.54         47.69        32.41 o
  -6  14  12         22.99         22.92        20.23 o
  -4  14  12         66.29         73.10        31.89 o
  -2  14  12         35.26         42.66        22.35 o
   0  14  12         20.14         27.83        20.53 o
   2  14  12         69.15         95.12        24.62 o
   4  14  12         82.16         85.79        20.61 o
   6  14  12         18.95         67.23        59.95 o
   8  14  12          7.72         26.12        27.23 o
  -5  15  12          0.08         -3.34        22.93 o
  -3  15  12          8.77         18.69        16.08 o
  -1  15  12          2.71         -0.72        33.44 o
   1  15  12          3.44         21.97        23.57 o
   3  15  12          8.95          7.80        25.40 o
   0   1  13       2340.07       2056.27        29.25 o
  -1   2  13        619.34        731.24        38.28 o
   1   2  13        393.30        591.25        38.89 o
  -2   3  13       3854.84       3634.98        43.80 o
   0   3  13      11745.40      12145.98       193.91 o
   2   3  13       2949.01       2770.76        48.79 o
  -3   4  13        618.22        646.19        32.65 o
  -1   4  13       1155.54       1172.19        20.62 o
   1   4  13        717.43        716.93        22.12 o
   3   4  13        548.92        571.01        19.60 o
  -4   5  13        746.87        884.43        37.18 o
  -2   5  13       1516.65       1309.93        28.17 o
   0   5  13       1046.87        713.11        18.50 o
   2   5  13       1149.57        931.98        32.33 o
   4   5  13        758.35        880.50        25.98 o
  -5   6  13        111.16        138.87        37.17 o
  -3   6  13        553.28        516.12        32.12 o
  -1   6  13       1082.07        973.70        23.30 o
   1   6  13       1284.36       1250.81        27.64 o
   3   6  13        588.54        617.68        26.58 o
   5   6  13        261.28        281.88        25.73 o
  -6   7  13       1137.28       1269.16        55.70 o
  -4   7  13        576.92        603.18        54.98 o
  -2   7  13        380.02        287.15        27.50 o
   0   7  13        415.54        395.67        23.99 o
   2   7  13        428.24        361.29        21.21 o
   4   7  13        838.42        896.41        28.10 o
   6   7  13       1392.92       1521.23        36.45 o
  -7   8  13         11.45         38.40        38.69 o
  -5   8  13         10.22         42.39        36.93 o
  -3   8  13        124.89         79.57        28.54 o
  -1   8  13       1436.36       1315.83        40.89 o
   1   8  13       1381.53       1288.94        42.20 o
   3   8  13        140.35         89.43        21.23 o
   5   8  13         28.83         56.64        25.15 o
   7   8  13          1.10         10.45        30.34 o
  -8   9  13         96.71        128.85        35.74 o
  -6   9  13        553.25        526.61        69.83 o
  -4   9  13        686.35        802.18        77.39 o
  -2   9  13        140.71        172.09        31.89 o
   0   9  13        163.45        141.31        30.17 o
   2   9  13        177.88        211.80        26.66 o
   4   9  13        579.93        597.84        25.95 o
   6   9  13        528.18        494.23        34.23 o
   8   9  13         93.94        135.32        23.78 o
  -9  10  13         78.54         49.10        35.98 o
  -7  10  13         88.04         86.87        56.05 o
  -3  10  13        193.46        186.24        38.16 o
  -1  10  13        250.23        284.91        35.36 o
   1  10  13        296.82        243.26        32.83 o
   3  10  13        115.79        101.66        25.03 o
   5  10  13         69.34        146.70        27.99 o
   7  10  13         57.95        121.92        30.35 o
   9  10  13         97.68        136.23        29.23 o
  -8  11  13          7.98         44.07        36.39 o
  -6  11  13        173.83        291.17        61.23 o
  -4  11  13        174.61        190.69        62.10 o
  -2  11  13        107.09        149.21        49.76 o
   0  11  13         97.20        100.40        52.15 o
   2  11  13         88.86        139.35        41.87 o
   4  11  13        168.59        163.49        46.22 o
   6  11  13        107.96        126.65        26.52 o
   8  11  13          1.31         69.62        30.74 o
  10  11  13         26.30         90.74        22.30 o
  -9  12  13         16.80          3.46        24.00 o
  -7  12  13         42.46        117.67        77.67 o
  -5  12  13         57.16        107.86        58.16 o
  -3  12  13        128.09        159.88        51.91 o
  -1  12  13          3.12         16.25        39.95 o
   1  12  13         15.67         90.61        34.46 o
   3  12  13        139.11        147.86        26.84 o
   5  12  13         48.73         55.99        26.12 o
   7  12  13         29.18         36.76        22.78 o
   9  12  13         19.93         76.81        23.65 o
  -8  13  13          1.48         -3.47        16.05 o
  -6  13  13          7.24        -13.71        43.11 o
  -4  13  13          8.11          7.23        36.16 o
  -2  13  13         60.53         84.02        24.11 o
   0  13  13        127.25        112.16        23.62 o
   2  13  13         91.52        126.68        25.29 o
   4  13  13          8.14         44.03        35.94 o
   6  13  13          1.24         35.76        17.73 o
   8  13  13          0.90         27.23        34.00 o
  -7  14  13         19.74          3.26        24.76 o
  -5  14  13         31.10         27.21        19.80 o
  -3  14  13         40.02         65.24        18.92 o
  -1  14  13          5.18         38.92        17.49 o
   1  14  13         14.72         16.00        30.10 o
   3  14  13         58.22         61.54        21.23 o
   5  14  13         34.32         43.16        21.43 o
   7  14  13         14.79         35.43        28.03 o
  -4  15  13         10.27         22.69        20.22 o
  -2  15  13         10.25         28.98        27.47 o
   0  15  13         16.09         63.86        30.18 o
  -1   1  14       2695.47       2028.67        39.25 o
   1   1  14       1783.25       1543.97        52.55 o
   0   2  14        414.27        507.18        18.28 o
  -3   3  14       4876.69       4622.15       195.79 o
  -1   3  14       3264.35       3212.84        56.30 o
   1   3  14       3325.46       3334.63        54.40 o
   3   3  14       4387.75       3996.44       103.37 o
  -2   4  14        290.26        270.79        24.51 o
   0   4  14       4197.75       4889.54        43.66 o
   2   4  14        328.27        293.10        19.96 o
  -5   5  14        928.39        786.96        61.35 o
  -3   5  14        749.76        608.76        45.00 o
  -1   5  14        977.42        945.37        22.31 o
   1   5  14        548.38        514.18        24.34 o
   3   5  14        729.05        621.96        23.79 o
   5   5  14       1240.58       1212.20        61.75 o
  -4   6  14        506.80        495.07        40.65 o
  -2   6  14        263.54        321.44        29.54 o
   0   6  14       1683.34       1774.31        34.21 o
   2   6  14        240.39        309.63        25.34 o
   4   6  14        497.88        442.18        24.09 o
  -7   7  14        207.71        218.32        57.17 o
  -5   7  14        275.58        265.45        33.80 o
  -3   7  14        979.72        827.57        39.74 o
  -1   7  14        246.89        268.98        26.02 o
   1   7  14        389.86        443.80        23.49 o
   3   7  14       1193.82       1072.00        33.46 o
   5   7  14        387.19        357.88        27.58 o
   7   7  14        355.95        316.71        45.48 o
  -6   8  14        372.89        328.84        41.30 o
  -4   8  14         65.93         75.96        40.46 o
  -2   8  14        331.83        342.71        33.10 o
   0   8  14       1252.77       1065.52        49.93 o
   2   8  14        314.28        327.58        25.90 o
   4   8  14         54.35         62.75        21.26 o
   6   8  14        375.59        340.50        29.10 o
  -9   9  14         32.89         80.26        42.44 o
  -7   9  14        130.89        190.69        36.05 o
  -5   9  14        615.96        613.40        71.98 o
  -3   9  14        742.18        691.61        52.30 o
  -1   9  14        402.83        350.44        35.16 o
   1   9  14        409.74        356.82        32.87 o
   3   9  14        729.17        717.38        32.74 o
   5   9  14        573.23        565.15        31.08 o
   7   9  14         84.71        130.33        30.13 o
   9   9  14         60.39        118.43        44.74 o
  -8  10  14         10.96         77.23        46.66 o
  -6  10  14         10.48        131.85        58.44 o
  -2  10  14          2.60         85.88        50.52 o
   0  10  14        300.60        257.32        36.50 o
   2  10  14          1.80         28.53        26.41 o
   4  10  14        189.39        235.59        30.50 o
   6  10  14          8.88         70.29        22.18 o
   8  10  14         10.82         50.76        21.55 o
  -9  11  14         35.03         29.31        28.69 o
  -7  11  14        118.06        166.17        49.84 o
  -5  11  14        246.22        337.04        63.38 o
  -3  11  14        249.08        357.66        64.49 o
   1  11  14         80.92        116.95        31.21 o
   3  11  14        217.49        199.90        31.65 o
   5  11  14        168.60        208.55        24.12 o
   7  11  14         64.50        116.87        23.01 o
   9  11  14         57.99        120.93        25.19 o
  -8  12  14          2.40         22.75        19.83 o
  -6  12  14         18.79         -6.96        37.07 o
  -4  12  14         10.06        -54.70        54.70 o
  -2  12  14         34.62         63.54        35.19 o
   0  12  14        201.91        189.45        29.86 o
   2  12  14         26.42         67.06        28.68 o
   4  12  14         10.89         56.92        21.53 o
   6  12  14         19.65         50.72        28.09 o
   8  12  14          2.87         29.38        42.36 o
  -7  13  14         30.77         31.96        18.17 o
  -5  13  14         32.29         -1.43        31.19 o
  -3  13  14         44.57         52.63        34.31 o
  -1  13  14         16.69         54.26        21.42 o
   1  13  14         47.68         87.17        33.71 o
   3  13  14         79.73        122.96        26.32 o
   5  13  14         29.88         33.68        27.55 o
   7  13  14         24.11         37.82        34.79 o
  -6  14  14         10.79         26.31        18.18 o
  -4  14  14          8.28          9.04        22.18 o
  -2  14  14         11.62          7.71        22.39 o
   0  14  14         26.74         54.82        33.48 o
   2  14  14         12.53         47.03        25.36 o
   4  14  14          8.21         16.40        32.88 o
   6  14  14         10.31         45.15        27.07 o
  -1  15  14         24.07         46.98        28.98 o
   0   1  15       1714.09       1464.70        28.49 o
  -1   2  15       2371.49       2047.57        28.76 o
   1   2  15       2952.74       2789.08        28.85 o
  -2   3  15       4261.09       4451.06        95.48 o
   0   3  15        720.75        749.87        20.40 o
   2   3  15       3611.03       3771.90        74.05 o
  -3   4  15       1797.72       1813.33        47.38 o
  -1   4  15       1605.92       1497.49        28.21 o
   1   4  15       1132.91       1024.95        28.42 o
   3   4  15       1723.79       1806.69        39.43 o
  -4   5  15         57.05        104.22        26.41 o
  -2   5  15        219.02        214.81        23.45 o
   0   5  15        202.69        245.74        20.94 o
   2   5  15        115.14         97.91        21.25 o
   4   5  15         60.25         67.28        23.71 o
  -5   6  15       1270.81       1191.11        53.36 o
  -3   6  15       1743.65       1739.34        53.06 o
  -1   6  15        142.66         75.84        24.27 o
   1   6  15        279.39        265.62        26.76 o
   3   6  15       2064.52       2078.95        37.48 o
   5   6  15       1263.72       1342.86        41.30 o
  -6   7  15         60.56         92.91        37.91 o
  -4   7  15         28.33         11.74        29.10 o
  -2   7  15        591.70        566.47        47.51 o
   0   7  15        689.63        478.04        29.67 o
   2   7  15        492.19        537.84        27.12 o
   4   7  15         64.54         43.13        25.84 o
   6   7  15        142.93        150.34        26.17 o
  -7   8  15         38.13         90.84        35.93 o
  -5   8  15        707.47        534.43        44.99 o
  -3   8  15        668.99        619.61        59.60 o
  -1   8  15        131.22        108.59        28.68 o
   1   8  15        225.20        265.30        26.31 o
   3   8  15        684.40        683.83        28.68 o
   5   8  15        727.17        649.94        27.87 o
   7   8  15         16.32         52.88        40.35 o
  -8   9  15          0.01         -3.94        31.65 o
  -6   9  15         80.22        115.93        57.25 o
  -4   9  15        164.13        215.45        64.25 o
  -2   9  15        419.06        245.85        45.60 o
   0   9  15       1446.73       1175.47        41.16 o
   2   9  15        478.85        413.85        32.46 o
   4   9  15        131.91        163.13        30.69 o
   6   9  15         57.02        103.44        35.79 o
   8   9  15          4.27         76.41        22.91 o
  -9  10  15         22.94         -6.64        24.90 o
  -7  10  15         71.81        103.75        51.36 o
  -5  10  15        200.91        241.17        60.83 o
  -1  10  15         22.14         35.27        45.07 o
   1  10  15          3.55         22.27        39.81 o
   3  10  15        330.26        218.83        32.81 o
   5  10  15        148.80        195.85        27.02 o
   7  10  15         37.96         69.40        22.23 o
   9  10  15         41.37         84.00        39.95 o
  -8  11  15         10.58        -11.74        30.91 o
  -6  11  15        114.56         59.08        52.15 o
  -4  11  15         84.76         81.05        59.32 o
  -2  11  15         18.02          3.50        56.93 o
   0  11  15          2.12         17.51        37.68 o
   2  11  15         27.85         34.42        31.63 o
   4  11  15         93.07         90.82        27.62 o
   6  11  15         87.61         94.15        25.13 o
   8  11  15         12.86        108.46        37.57 o
  10  11  15         21.80        120.07        35.11 o
  -9  12  15         10.00         32.49        26.75 o
  -7  12  15         11.45         31.28        29.62 o
  -5  12  15         37.40         41.68        36.29 o
  -3  12  15         27.98        -32.33        50.00 o
  -1  12  15        102.37         88.71        35.32 o
   1  12  15         89.47        107.81        49.21 o
   3  12  15         21.17         66.76        25.48 o
   5  12  15         19.68         59.93        25.78 o
   7  12  15         12.89         63.14        43.55 o
   9  12  15         11.50         89.81        31.53 o
  -8  13  15         25.71         24.84        23.81 o
  -6  13  15         65.60         90.13        19.65 o
  -4  13  15         20.55         38.96        28.95 o
  -2  13  15         60.16         53.72        24.31 o
   0  13  15         65.80         94.45        32.32 o
   2  13  15         92.07        138.60        32.82 o
   4  13  15         26.76         54.45        27.33 o
   6  13  15         55.59         67.68        33.60 o
  -5  14  15         13.47         33.96        14.04 o
  -3  14  15         10.11         15.80        19.66 o
  -1  14  15         26.19         50.24        31.77 o
   1  14  15         26.29         43.31        24.19 o
   0   0  16      35363.38      37259.36       297.94 o
  -2   2  16       5455.76       5377.02       105.46 o
   0   2  16        503.61        731.95        23.74 o
   2   2  16       4725.11       4981.16        71.95 o
  -1   3  16        147.65        170.16        23.31 o
   1   3  16        203.62        185.75        20.55 o
  -4   4  16         13.93         39.15        44.47 o
  -2   4  16        601.02        660.54        48.64 o
   0   4  16        112.67        133.85        20.91 o
   2   4  16        317.50        295.62        21.88 o
   4   4  16        117.03        187.13        49.35 o
  -3   5  16        499.17        374.85        39.57 o
  -1   5  16       1591.18       1645.37        31.95 o
   1   5  16       1572.69       1538.18        38.78 o
   3   5  16        448.43        331.35        30.68 o
  -6   6  16        958.63        631.00        68.47 o
  -4   6  16       1667.92       1636.27        43.22 o
  -2   6  16         89.21         50.51        24.64 o
   0   6  16         79.55         39.93        24.45 o
   2   6  16        172.32        158.33        26.53 o
   4   6  16       1811.57       1903.92        46.27 o
   6   6  16       1019.25        820.64        60.47 o
  -5   7  16        290.53        175.88        31.76 o
  -3   7  16        774.16        583.77        49.76 o
  -1   7  16        426.29        310.79        39.04 o
   1   7  16        404.08        356.58        31.93 o
   3   7  16        773.07        702.65        27.81 o
   5   7  16        252.40        232.36        29.61 o
  -8   8  16         49.57         45.38        45.78 o
  -6   8  16        144.30         95.31        47.53 o
  -4   8  16        590.09        468.35        48.97 o
  -2   8  16        736.85        515.07        50.61 o
   0   8  16        823.37        815.33        41.76 o
   2   8  16        851.36        704.72        50.72 o
   4   8  16        559.87        514.57        31.70 o
   6   8  16         75.76        127.56        25.03 o
   8   8  16         51.33         75.48        33.87 o
  -7   9  16          6.86          5.49        50.24 o
  -5   9  16         14.37         24.28        60.03 o
  -1   9  16        258.93        226.28        60.35 o
   1   9  16        261.45        290.53        40.66 o
   3   9  16        100.69        110.83        38.08 o
   5   9  16         23.23         63.88        39.56 o
   7   9  16          5.61         58.11        19.43 o
  -8  10  16          0.93        -19.75        38.86 o
  -6  10  16        151.68         98.17        55.73 o
  -4  10  16        210.86         97.38        63.14 o
  -2  10  16        209.93        164.88        43.64 o
   0  10  16         29.08        -16.56        57.73 o
   2  10  16        194.66        220.98        35.75 o
   4  10  16        188.90        174.09        35.80 o
   6  10  16        114.04        124.22        20.69 o
   8  10  16          8.75         68.02        26.53 o
  10  10  16         39.29        141.01        41.32 o
  -9  11  16          0.30         30.89        34.95 o
  -7  11  16          7.75         -0.17        31.07 o
  -5  11  16         29.19        -22.53        51.67 o
  -3  11  16        122.98        114.02        54.14 o
  -1  11  16         67.61         88.62        55.81 o
   1  11  16         74.80        113.00        38.96 o
   3  11  16        126.58        126.14        34.55 o
   5  11  16         30.51         54.41        21.09 o
   7  11  16          6.96         13.18        26.61 o
   9  11  16          0.36         81.85        39.09 o
  -8  12  16         54.80         65.93        20.74 o
  -6  12  16        124.45        108.61        41.08 o
  -4  12  16         56.16         77.79        33.81 o
  -2  12  16         15.04         41.96        47.85 o
   0  12  16         27.73         60.62        28.68 o
   2  12  16         39.75         61.16        34.20 o
   4  12  16         45.15         78.04        21.75 o
   6  12  16        113.84         71.63        25.64 o
   8  12  16         60.46         90.45        32.01 o
  -7  13  16          8.51          4.14        24.68 o
  -5  13  16         14.76         25.57        22.72 o
  -3  13  16          4.97          5.82        24.87 o
  -1  13  16         67.59         73.87        21.01 o
   1  13  16         64.21         83.58        30.52 o
   3  13  16          5.57         58.00        20.56 o
   5  13  16         14.85         65.69        33.20 o
   7  13  16          8.09         75.32        26.12 o
  -4  14  16         11.66         12.10        19.75 o
  -2  14  16          7.76          9.79        14.27 o
   0  14  16         13.71         42.84        33.44 o
   2  14  16         16.31         17.76        26.04 o
   0   1  17       7021.43       6849.51        57.87 o
  -1   2  17       2225.02       2293.22        33.08 o
   1   2  17       1705.73       1722.86        41.72 o
  -2   3  17        126.10        138.15        22.81 o
   0   3  17        391.06        367.50        23.64 o
   2   3  17        272.72        345.27        24.54 o
  -3   4  17        312.90        372.85        29.27 o
  -1   4  17        149.20        174.24        21.95 o
   1   4  17         63.84         59.74        20.73 o
   3   4  17        211.04        301.95        30.12 o
  -4   5  17        597.69        594.07        32.81 o
  -2   5  17        247.22        246.60        25.79 o
   0   5  17         44.58          8.54        22.02 o
   2   5  17        314.65        293.43        26.40 o
   4   5  17        794.16        865.08        62.40 o
  -5   6  17        784.49        691.23        47.47 o
  -3   6  17        787.24        659.08        40.03 o
  -1   6  17        342.76        256.27        31.19 o
   1   6  17        204.76        182.88        28.87 o
   3   6  17        641.68        625.06        36.15 o
   5   6  17        764.46        791.85        47.77 o
  -4   7  17        674.99        474.91        35.28 o
  -2   7  17        745.87        603.06        42.21 o
   0   7  17         32.63         31.29        31.21 o
   2   7  17        934.58        897.70        35.61 o
   4   7  17        816.64        730.80        42.42 o
   6   7  17        134.59         96.76        29.90 o
  -7   8  17         31.47         40.11        31.60 o
  -3   8  17        473.86        372.79        66.40 o
  -1   8  17        338.94        249.55        37.91 o
   1   8  17        373.84        277.88        35.90 o
   3   8  17        433.76        399.54        42.78 o
   5   8  17         48.52         87.75        27.84 o
   7   8  17         19.50         30.78        26.19 o
  -8   9  17          8.79         11.07        37.66 o
  -6   9  17         34.23         48.33        51.75 o
  -4   9  17        268.94        160.76        62.66 o
  -2   9  17        349.37        235.52        63.30 o
   0   9  17         41.91        -49.60        64.57 o
   2   9  17        248.34        244.80        35.18 o
   4   9  17        230.82        193.26        50.96 o
   6   9  17         21.48         29.22        24.73 o
   8   9  17         15.03         46.29        19.91 o
  -9  10  17          2.10          2.71        36.78 o
  -7  10  17         14.10          8.44        40.29 o
  -5  10  17         71.22         16.56        51.67 o
  -3  10  17        230.03        142.20        59.56 o
  -1  10  17         44.33         53.10        38.71 o
   1  10  17        106.91         99.53        40.16 o
   3  10  17        297.68        170.13        32.17 o
   5  10  17         86.17        107.35        27.96 o
   7  10  17          4.06         16.47        20.72 o
   9  10  17          8.88        139.74        45.86 o
  -8  11  17         10.81         39.04        22.89 o
  -6  11  17         47.33         51.12        42.28 o
  -4  11  17        113.97        106.45        51.75 o
  -2  11  17         68.64         27.63        50.00 o
   0  11  17         77.47         73.02        35.55 o
   2  11  17         59.33         98.28        33.04 o
   4  11  17         68.72         70.74        29.22 o
   6  11  17         51.96         40.41        23.89 o
   8  11  17         17.77         51.99        20.78 o
  -7  12  17         66.77         78.42        16.16 o
  -5  12  17         73.23         67.98        44.95 o
  -3  12  17         27.20         71.13        29.98 o
  -1  12  17         22.95         63.28        33.44 o
   1  12  17         35.48         25.92        31.42 o
   3  12  17         43.69         88.50        21.20 o
   5  12  17         77.85         64.08        17.53 o
   7  12  17         57.11        114.89        33.28 o
  -6  13  17         20.45         27.85        17.50 o
  -4  13  17          1.40         11.80        20.52 o
  -2  13  17          6.36         21.54        21.32 o
   0  13  17         14.87         34.13        26.70 o
   2  13  17          1.42         69.45        25.18 o
  -3  14  17         10.40          3.50        24.84 o
  -1  14  17          2.86         21.34        29.22 o
   1  14  17          2.49         34.95        25.48 o
  -1   1  18       5595.58       5860.13        88.47 o
   1   1  18       5644.12       5877.60        72.18 o
   0   2  18       1794.94       2063.44        54.41 o
  -3   3  18        549.53        422.55        35.82 o
  -1   3  18        154.92        217.61        29.95 o
   1   3  18        124.37        156.59        25.77 o
   3   3  18        887.66        799.08        66.17 o
  -2   4  18        325.02        349.76        23.95 o
   0   4  18        701.98        778.00        27.67 o
   2   4  18        310.20        321.97        27.05 o
  -5   5  18       1455.90       1284.51        57.28 o
  -3   5  18        326.08        283.65        37.76 o
  -1   5  18          1.33          3.11        29.60 o
   1   5  18         26.62         29.01        24.18 o
   3   5  18        296.48        227.86        35.35 o
   5   5  18       1185.95       1271.38        80.54 o
  -4   6  18        366.37        310.25        33.80 o
  -2   6  18        942.23        831.05        43.88 o
   0   6  18         48.59         66.70        33.42 o
   2   6  18        963.11        939.52        43.43 o
   4   6  18        443.52        423.07        52.82 o
  -7   7  18         84.92         58.20        45.54 o
  -5   7  18        349.01        190.06        51.28 o
  -3   7  18        822.27        727.90        73.41 o
  -1   7  18        218.56        153.08        35.31 o
   1   7  18        250.17        253.81        30.58 o
   3   7  18        935.11        945.27        42.93 o
   5   7  18        390.33        354.07        36.08 o
   7   7  18         30.86        -12.21        44.15 o
  -6   8  18         11.09         49.92        49.84 o
  -4   8  18         37.99         31.77        48.01 o
   0   8  18          2.51        -15.26        42.01 o
   2   8  18         23.81         76.87        38.78 o
   4   8  18         36.43         36.01        28.97 o
   6   8  18         10.43         67.27        29.04 o
  -7   9  18          7.68         42.28        40.93 o
  -5   9  18        153.49        146.90        56.13 o
  -3   9  18        551.12        407.91        56.77 o
  -1   9  18        169.29        127.21        42.71 o
   1   9  18        191.33        161.97        31.26 o
   3   9  18        488.60        402.33        72.77 o
   5   9  18        133.90        137.10        27.30 o
   7   9  18          4.79          1.26        18.55 o
   9   9  18         14.42         45.94        29.62 o
  -6  10  18          3.84         16.32        41.80 o
  -4  10  18        136.47        151.12        55.42 o
  -2  10  18        218.76        198.02        57.49 o
   0  10  18        141.83        105.83        46.70 o
   2  10  18        232.59        200.11        31.32 o
   4  10  18        133.70        159.26        29.58 o
   6  10  18          3.00         34.04        19.58 o
   8  10  18          3.15         24.41        22.79 o
  -7  11  18         48.60         80.17        28.70 o
  -5  11  18        100.69         91.33        42.76 o
  -3  11  18         32.47         36.31        47.53 o
  -1  11  18         26.54         40.61        48.49 o
   1  11  18         40.75         37.42        27.17 o
   3  11  18         47.69         65.08        28.35 o
   5  11  18        116.44         85.87        20.79 o
   7  11  18         48.85        103.39        26.08 o
  -6  12  18          7.89         34.94        21.52 o
  -4  12  18         19.82         40.43        25.33 o
  -2  12  18         50.80         76.49        27.05 o
   0  12  18         15.39         47.88        30.17 o
   2  12  18         45.52         68.47        44.67 o
   4  12  18         20.51         54.01        19.32 o
   6  12  18          7.71         79.22        27.23 o
  -5  13  18         18.91         25.22        16.33 o
  -3  13  18         11.87         34.89        15.69 o
  -1  13  18          9.40         20.86        35.43 o
   1  13  18          1.93         47.22        34.40 o
   3  13  18          4.23         24.52        25.88 o
   0   1  19       1077.48       1131.50        28.78 o
  -1   2  19       1164.70       1301.93        34.92 o
   1   2  19        856.61       1020.79        38.26 o
  -2   3  19       1459.00       1618.06        44.81 o
   0   3  19        131.86        155.45        24.91 o
   2   3  19       1690.83       1767.62        57.16 o
  -3   4  19        194.55        242.62        21.90 o
  -1   4  19        423.43        480.81        27.40 o
   1   4  19        622.53        717.92        29.43 o
   3   4  19        326.41        335.35        47.10 o
  -4   5  19        955.16        794.68        31.33 o
  -2   5  19        828.12        832.92        40.80 o
   0   5  19         18.87         51.53        22.85 o
   2   5  19        567.92        518.15        46.72 o
   4   5  19        850.11        736.80        60.78 o
  -5   6  19         47.99        133.37        49.37 o
  -3   6  19        347.98        326.88        34.19 o
  -1   6  19        166.92        134.12        34.23 o
   1   6  19        288.64        281.93        30.10 o
   3   6  19        420.64        437.69        36.59 o
   5   6  19         63.75         60.98        29.63 o
  -6   7  19        163.20        148.94        33.86 o
  -4   7  19        473.29        322.39        57.96 o
  -2   7  19         13.25         52.77        57.01 o
   0   7  19        141.06        142.92        37.16 o
   2   7  19         16.96         31.50        38.50 o
   4   7  19        498.60        526.14        49.42 o
   6   7  19         94.67         83.90        30.94 o
  -7   8  19          6.50         48.09        39.17 o
  -5   8  19        105.89        123.17        52.07 o
  -3   8  19        235.38        193.36        40.79 o
  -1   8  19        308.57        170.55        60.11 o
   1   8  19        272.15        222.25        38.37 o
   3   8  19        245.99        167.44        68.47 o
   5   8  19         86.86         78.33        28.21 o
   7   8  19          4.31         40.22        26.17 o
  -6   9  19         13.16         49.68        42.84 o
  -4   9  19        252.10        215.61        56.21 o
  -2   9  19         97.87        100.85        54.18 o
   0   9  19          2.87         -7.98        38.28 o
   2   9  19         91.82        112.54        37.66 o
   4   9  19        257.65        277.23        32.25 o
   6   9  19         12.57        -12.79        23.07 o
   8   9  19          0.45         11.24        20.20 o
  -9  10  19          2.98         26.43        24.20 o
  -7  10  19         12.46         40.69        31.05 o
  -5  10  19         17.27         45.30        43.31 o
  -3  10  19         98.91         99.21        51.20 o
  -1  10  19        255.88        199.63        31.41 o
   1  10  19        253.54        205.32        66.09 o
   3  10  19         73.54         69.59        34.80 o
   5  10  19         22.62          8.02        23.19 o
   7  10  19         28.21         10.32        27.04 o
  -8  11  19          8.51         12.02        24.05 o
  -6  11  19         33.36         61.18        22.66 o
  -4  11  19         64.13         62.82        41.64 o
  -2  11  19        112.18        113.74        34.31 o
   0  11  19          1.44         24.15        32.96 o
   2  11  19        154.47        132.21        42.92 o
   4  11  19         84.68         85.81        28.21 o
   6  11  19         36.69          2.79        29.78 o
  -5  12  19         24.90         42.80        16.78 o
  -3  12  19         46.51         91.06        20.30 o
  -1  12  19         21.49         47.51        19.40 o
   1  12  19          9.25         32.41        42.68 o
   3  12  19         25.91         48.28        18.23 o
  -4  13  19          8.84         13.38        24.52 o
  -2  13  19         17.18         39.65        29.70 o
   0  13  19          8.42         62.98        30.49 o
   2  13  19          7.77         11.07        25.48 o
   0   0  20         47.22         78.97        35.96 o
  -2   2  20        932.21        821.60        52.31 o
   0   2  20       2773.66       3166.07        57.42 o
   2   2  20       1061.27        944.70        45.67 o
  -1   3  20        388.10        509.65        30.24 o
   1   3  20        454.70        561.01        26.48 o
  -4   4  20       1610.55       1499.99        87.38 o
  -2   4  20        121.40        110.87        26.12 o
   0   4  20         21.76         57.85        23.79 o
   2   4  20        308.47        268.33        50.56 o
   4   4  20       1611.01       1426.71       272.11 o
  -3   5  20        647.09        640.58        40.43 o
  -1   5  20         63.85         52.48        25.93 o
   1   5  20         69.07         52.62        26.28 o
   3   5  20        616.11        685.21        50.99 o
  -6   6  20        292.09        226.37        33.93 o
  -4   6  20        438.37        400.19        33.40 o
  -2   6  20        210.35        226.45        43.99 o
   0   6  20         72.02         69.50        35.41 o
   2   6  20        261.60        341.62        48.06 o
   4   6  20        402.59        421.45        31.88 o
   6   6  20        148.22         97.17        44.79 o
  -5   7  20         40.91         47.36        27.27 o
  -3   7  20          7.07         23.90        37.62 o
  -1   7  20        107.75        171.56        49.34 o
   1   7  20         99.42         93.13        36.78 o
   3   7  20          2.85         -9.11        42.05 o
   5   7  20         36.99         25.68        26.88 o
  -6   8  20         47.54         82.33        43.71 o
  -4   8  20        328.48        197.49        40.65 o
  -2   8  20        356.87        338.36        83.12 o
   0   8  20         47.58         25.55        46.42 o
   2   8  20        308.61        338.63        66.40 o
   4   8  20        307.86        233.95        32.65 o
   6   8  20         23.88         12.04        25.55 o
   8   8  20          1.62         -3.63        26.29 o
  -7   9  20         10.47         34.40        31.85 o
  -5   9  20         65.66         66.06        31.33 o
  -3   9  20         63.30         79.87        39.49 o
  -1   9  20        115.27        120.73        31.49 o
   1   9  20        126.06         81.23        32.39 o
   3   9  20         56.72         59.42        30.57 o
   5   9  20         63.81         39.24        23.74 o
   7   9  20         11.79         18.93        29.80 o
  -8  10  20         19.71         50.64        29.22 o
  -6  10  20         25.75         60.27        34.16 o
  -4  10  20         87.41        103.62        31.66 o
  -2  10  20         74.50         73.42        40.17 o
   0  10  20        216.15        177.97        42.16 o
   2  10  20         98.76        112.35        34.53 o
   4  10  20        110.04         72.05        31.09 o
   6  10  20         56.32         17.44        19.23 o
  -7  11  20          6.31         37.18        25.88 o
  -5  11  20          2.96         27.20        26.00 o
  -3  11  20         95.86         96.43        28.82 o
  -1  11  20         44.94         60.35        45.54 o
   1  11  20         44.26         66.82        32.57 o
   3  11  20         97.63        112.61        31.65 o
   5  11  20          2.34         13.08        20.94 o
  -4  12  20         16.62         16.07        18.24 o
  -2  12  20         22.38         10.74        19.18 o
   0  12  20          3.91         40.69        35.91 o
   2  12  20          6.12         32.49        32.25 o
  -1  13  20          7.13         24.76        24.20 o
   1  13  20          5.59         35.83        22.77 o
   0   1  21        208.03        327.94        25.92 o
  -1   2  21       1361.74       1490.69        51.89 o
   1   2  21       1478.15       1475.11        32.69 o
  -2   3  21        174.73        260.83        34.44 o
   0   3  21         53.33         76.58        23.90 o
   2   3  21        348.48        397.19        32.12 o
  -3   4  21        257.93        325.70        36.76 o
  -1   4  21        223.05        191.61        27.22 o
   1   4  21        316.90        287.62        25.41 o
   3   4  21        244.01        310.67        44.70 o
  -4   5  21        270.70        272.94        57.57 o
  -2   5  21        234.99        310.80        65.41 o
   0   5  21          6.73        -23.51        35.57 o
   2   5  21        367.21        367.17        45.39 o
   4   5  21        315.55        326.19        35.94 o
  -5   6  21        310.44        342.45        30.61 o
  -3   6  21        295.90        309.51        41.14 o
  -1   6  21         53.89        108.29        28.50 o
   1   6  21         53.82         28.55        34.78 o
   3   6  21        257.67        220.73        95.70 o
   5   6  21        213.33        260.94        29.51 o
  -6   7  21         34.61        149.61        42.76 o
  -4   7  21         94.38         89.79        28.17 o
  -2   7  21        306.49        309.21        32.45 o
   0   7  21        439.09        298.34        63.38 o
   2   7  21        244.86        137.11        63.14 o
   4   7  21         63.93         63.27        28.50 o
   6   7  21         13.57         21.61        23.24 o
  -5   8  21        232.88        229.59        35.51 o
  -3   8  21        101.19        125.44        34.07 o
  -1   8  21         23.08         28.13        31.63 o
   1   8  21         18.92         25.22        32.80 o
   3   8  21        106.76        156.41        33.32 o
   5   8  21        203.93        169.48        26.22 o
   7   8  21         19.09         21.59        18.98 o
  -6   9  21         27.98         80.50        34.00 o
  -4   9  21          1.93         36.22        30.84 o
  -2   9  21         63.47         65.90        27.19 o
   0   9  21        427.57        414.90       111.27 o
   2   9  21         64.34         30.95        35.06 o
   4   9  21          1.03          6.94        26.62 o
   6   9  21         52.09         54.24        19.23 o
   8   9  21          6.47          1.49        18.19 o
  -7  10  21         14.63         40.77        28.74 o
  -5  10  21         41.50         79.62        34.08 o
  -3  10  21         55.11         64.66        33.80 o
  -1  10  21         33.37         66.24        49.05 o
   1  10  21         51.41         82.37        63.30 o
   3  10  21         89.06         86.65        36.59 o
   5  10  21         59.04         36.12        25.05 o
   7  10  21         19.73         56.45        24.36 o
  -6  11  21         30.26         35.91        23.89 o
  -4  11  21          9.90         13.14        31.13 o
  -2  11  21         55.22         54.46        39.01 o
   0  11  21          4.78         62.90        40.53 o
   2  11  21         31.10         28.42        26.95 o
   4  11  21         13.39         11.34        19.86 o
  -3  12  21          9.16         18.87        25.80 o
  -1  12  21         21.60         44.59        28.42 o
   1  12  21         14.89         29.54        28.19 o
  -1   1  22       1115.85       1333.80        58.07 o
   1   1  22       1479.09       1630.02        51.02 o
   0   2  22        401.87        442.26        27.01 o
  -3   3  22        194.30        221.93        52.24 o
  -1   3  22        285.55        378.78        29.25 o
   1   3  22        491.54        536.87        32.40 o
   3   3  22        373.58        437.84        74.72 o
  -2   4  22         79.29         84.99        39.57 o
   0   4  22        129.78        159.57        27.63 o
   2   4  22         83.18         58.56        26.12 o
  -5   5  22        416.78        503.92        55.58 o
  -3   5  22        350.01        344.52        58.12 o
  -1   5  22        295.62        363.80        37.43 o
   1   5  22        346.93        310.62        32.13 o
   3   5  22        453.28        444.64       131.93 o
   5   5  22        283.58        343.15        37.33 o
  -4   6  22         20.65         62.48        31.95 o
  -2   6  22         46.72        101.51        36.13 o
   0   6  22         85.16         72.14        55.42 o
   2   6  22         48.43         53.26        60.03 o
   4   6  22         17.91         73.81        27.82 o
  -3   7  22        340.80        280.46        37.72 o
  -1   7  22        179.77        249.00        38.80 o
   1   7  22        155.71        182.77        46.25 o
   3   7  22        244.82        232.10        29.24 o
   5   7  22        132.72        110.55        25.85 o
   7   7  22         37.20         27.86        30.42 o
  -4   8  22        105.66         90.93        44.19 o
  -2   8  22         69.46         53.45        42.44 o
   0   8  22        470.06        396.81        77.55 o
   2   8  22         73.96         92.04        30.55 o
   4   8  22        103.54         85.26        28.26 o
   6   8  22         72.37         46.25        17.50 o
  -3   9  22          5.68          2.31        41.56 o
  -1   9  22         69.42         86.11        30.98 o
   1   9  22         83.45         95.22        31.75 o
   3   9  22         32.85         22.89        34.65 o
   5   9  22         50.00         49.62        19.24 o
   7   9  22         33.69         35.47        19.13 o
  -4  10  22          3.93         18.23        32.88 o
  -2  10  22         19.23         19.67        41.00 o
   0  10  22          4.76         45.83        25.40 o
   2  10  22         19.39         26.97        27.11 o
   4  10  22          5.40          9.41        22.86 o
   6  10  22          4.54         23.01        25.00 o
  -3  11  22         24.33         41.75        18.41 o
  -1  11  22         51.93         89.26        33.92 o
   1  11  22         30.11         62.74        32.49 o
   3  11  22         24.62         13.30        29.38 o
   0  12  22         10.40         41.00        23.17 o
   0   1  23         78.88        211.63        42.38 o
  -1   2  23        198.30        263.13        21.83 o
   1   2  23        319.71        354.62        21.71 o
  -2   3  23        327.31        364.39        46.41 o
   0   3  23        135.18        174.92        25.73 o
   2   3  23        404.92        371.28        27.64 o
  -3   4  23         35.75         91.80        25.16 o
  -1   4  23        173.14        244.12        54.86 o
   1   4  23        218.37        213.98        39.78 o
   3   4  23         54.03        -39.82        39.82 o
  -4   5  23        130.85        136.89        74.76 o
  -2   5  23        356.36        337.23        27.72 o
   0   5  23        249.28        230.42        57.25 o
   2   5  23        407.85        318.24        60.67 o
   4   5  23        127.43        173.99        23.91 o
  -5   6  23        131.28        157.31        29.29 o
  -3   6  23        107.97        106.26        33.07 o
  -1   6  23        134.09        181.03        30.83 o
   1   6  23        102.72         71.59        31.81 o
   3   6  23         56.04         80.85        25.64 o
   5   6  23         87.63         76.90        22.82 o
  -4   7  23        157.47        109.64        39.49 o
  -2   7  23         19.82         43.94        39.49 o
   0   7  23          2.97         48.65        38.92 o
   2   7  23         23.60         50.53        29.65 o
   4   7  23        141.50        163.58        24.67 o
   6   7  23         59.80         35.44        18.61 o
  -3   8  23         14.20         -2.12        48.61 o
  -1   8  23        327.66        375.17        50.64 o
   1   8  23        339.98        372.99        37.38 o
   3   8  23          1.37         -9.17        25.45 o
   5   8  23         17.52         19.05        24.56 o
   7   8  23         22.27         21.55        20.46 o
  -2   9  23          0.41         39.81        39.49 o
   0   9  23         11.88         46.62        26.19 o
   2   9  23          4.16         25.95        26.61 o
   4   9  23         30.84         26.69        31.06 o
   6   9  23         45.84         71.66        28.42 o
  -3  10  23          8.11         41.96        29.06 o
  -1  10  23         35.12         67.44        35.11 o
   1  10  23         25.79         43.20        28.23 o
   3  10  23          9.54         13.67        20.49 o
   5  10  23         49.95         84.96        25.00 o
  -2  11  23         44.78         61.39        23.81 o
   0  11  23         48.57         60.59        27.07 o
   2  11  23         28.96         21.10        25.24 o
   0   2  24         22.58         92.94        29.70 o
   2   2  24        491.18        420.96        55.73 o
  -1   3  24         25.41         72.34        29.81 o
   1   3  24         20.35         71.44        26.69 o
  -4   4  24        145.81        192.52        62.42 o
  -2   4  24        499.74        470.06        29.71 o
   0   4  24        327.28        313.63        29.49 o
   2   4  24        518.39        454.58        38.72 o
   4   4  24        218.93        258.15        31.33 o
  -3   5  24         66.90         28.43        36.27 o
  -1   5  24         70.28        197.84        39.01 o
   1   5  24         66.44         56.65        29.61 o
   3   5  24         66.82        101.14        21.89 o
  -4   6  24        101.88        101.30        41.52 o
  -2   6  24        134.66        182.10        30.40 o
   0   6  24        127.50        175.96        42.21 o
   2   6  24        108.53        138.94        30.53 o
   4   6  24         58.63         47.61        19.35 o
   6   6  24         59.76         79.32        25.83 o
  -3   7  24         97.37         38.93        36.39 o
  -1   7  24        106.70         82.44        31.41 o
   1   7  24        107.24        195.41        34.82 o
   3   7  24         87.01        121.16        22.59 o
   5   7  24         55.41         35.75        20.56 o
  -2   8  24         30.63         70.70        24.43 o
   0   8  24        131.01        172.28        43.91 o
   2   8  24         16.26         32.08        26.37 o
   4   8  24          6.26         29.46        17.87 o
   6   8  24         25.61          8.80        23.49 o
  -1   9  24         40.10         83.25        22.40 o
   1   9  24         37.35         13.80        22.85 o
   3   9  24          0.65         10.29        18.15 o
   5   9  24          9.33         30.26        25.64 o
  -2  10  24         34.13         51.99        26.20 o
   0  10  24         36.07         38.70        29.86 o
   2  10  24         23.88         43.03        19.08 o
   4  10  24         30.32         52.79        21.50 o
   0   1  25          3.44         63.12        16.45 o
  -1   2  25         30.12         84.62        16.43 o
   1   2  25         69.84        162.38        37.38 o
  -2   3  25        263.48        306.25        24.95 o
   0   3  25         12.81         57.23        24.93 o
   2   3  25        269.48        256.44        26.30 o
  -3   4  25        169.73        180.36        23.55 o
  -1   4  25        310.22        347.98        32.21 o
   1   4  25        354.26        320.25        26.01 o
   3   4  25        215.70        244.21        21.63 o
  -4   5  25         66.79         93.31        27.95 o
  -2   5  25        136.33        151.86        25.55 o
   0   5  25        209.34        363.38        33.87 o
   2   5  25         95.46        117.96        31.86 o
   4   5  25         38.70         74.11        18.84 o
  -5   6  25         18.16         16.24        27.63 o
  -3   6  25         60.62         48.41        36.71 o
  -1   6  25         21.87         33.25        20.24 o
   1   6  25         36.83         55.85        30.79 o
   3   6  25         68.14         54.72        20.58 o
   5   6  25         25.50         26.89        15.10 o
  -2   7  25         84.10         92.37        26.05 o
   0   7  25        208.30        294.41        24.31 o
   2   7  25         50.49         78.76        18.93 o
   4   7  25         20.15         57.89        25.11 o
   6   7  25          0.14         -2.33        19.74 o
  -1   8  25          2.35         23.85        27.23 o
   1   8  25         13.15         63.91        23.19 o
   3   8  25          6.41         17.98        17.30 o
   5   8  25         16.90         15.29        25.48 o
  -2   9  25         20.92         25.88        25.40 o
   0   9  25         21.28         48.49        31.13 o
   2   9  25         13.83         63.89        18.29 o
   4   9  25         15.93         50.56        22.06 o
  -1   1  26         84.47        102.34        20.70 o
   1   1  26         32.18         32.83        36.82 o
   0   2  26         61.44         86.06        20.58 o
  -3   3  26        221.81        211.15        46.75 o
  -1   3  26        193.89        156.61        27.47 o
   1   3  26        247.95        288.07        53.04 o
   3   3  26        262.37        301.44        33.40 o
  -2   4  26         68.00         70.61        20.92 o
   0   4  26          9.51         71.54        28.93 o
   2   4  26         69.09        133.77        29.92 o
  -5   5  26         11.86         15.84        27.15 o
  -3   5  26        159.36        223.41        28.23 o
  -1   5  26        257.19        250.25        24.74 o
   1   5  26        294.10        429.26        33.20 o
   3   5  26         99.69        104.90        16.41 o
   5   5  26         35.48         42.00        19.53 o
  -4   6  26         45.62         60.24        20.18 o
  -2   6  26        103.36         86.95        35.51 o
   0   6  26          1.61         26.90        18.10 o
   2   6  26        106.70        108.65        18.15 o
   4   6  26         49.01         34.89        16.91 o
  -3   7  26         14.18         20.85        17.23 o
  -1   7  26         82.24         78.64        22.64 o
   1   7  26         77.86        117.39        28.21 o
   3   7  26          3.52         49.09        16.63 o
   5   7  26          3.85         45.82        16.19 o
   0   8  26          4.70         12.82        30.73 o
   2   8  26          2.13         28.87        22.36 o
   4   8  26          0.72         28.69        14.65 o
   1   9  26         12.34          8.04        23.09 o
   0   1  27          5.36         -3.12        12.19 o
  -1   2  27         13.72         -2.75        16.73 o
   1   2  27         25.10         58.07        13.70 o
  -2   3  27         21.81          0.74        23.08 o
   0   3  27        114.43        145.84        23.33 o
   2   3  27         22.01         62.08        13.78 o
  -3   4  27        143.80        144.88        25.41 o
  -1   4  27        157.85        136.50        19.48 o
   1   4  27        153.02        157.87        28.40 o
   3   4  27        106.24        128.74        34.92 o
  -4   5  27          5.44          6.01        24.13 o
  -2   5  27         62.66         54.64        18.00 o
   0   5  27        158.50        159.01        22.90 o
   2   5  27         95.93        129.56        22.91 o
   4   5  27         17.39         45.19        28.98 o
  -3   6  27         61.84         69.35        27.39 o
  -1   6  27        135.73        107.57        32.53 o
   1   6  27        127.81        146.66        17.80 o
   3   6  27         35.20         89.52        20.81 o
   5   6  27          2.22         24.03        12.84 o
   0   7  27         13.88         11.15        27.87 o
   2   7  27         29.91         82.73        23.49 o
   0   0  28          2.69        -22.39        33.16 o
  -2   2  28         80.44         83.44        30.89 o
   0   2  28         29.12         28.60        15.75 o
   2   2  28         29.15         39.53        14.88 o
  -1   3  28         18.01         13.15        18.77 o
   1   3  28         22.98         28.38        18.64 o
  -2   4  28        132.69        155.68        22.41 o
   0   4  28        272.39        228.53        23.72 o
   2   4  28        121.07        159.76        14.94 o
   4   4  28         13.52         64.25        28.50 o
  -1   5  28         10.56         33.55        15.21 o
   1   5  28         12.46         14.51        12.93 o
   3   5  28         70.58         84.02        19.15 o
   2   6  28         48.74         49.13        20.70 o
  -1   2  29         30.28         30.05        17.00 o
   1   2  29          9.25        -23.70        23.70 o
   0   3  29        193.87        165.02        24.28 o
   2   3  29         46.30         30.44        20.64 o
   1   4  29         23.76          5.48        18.73 o
   3   4  29         18.32         16.90        16.35 o
                                                
